# Supplementary material for: Methylation differences in Alzheimer’s disease neuropathologic change in the aged human brain
Source: Acta Neuropathol Commun. 2022 Nov 29;10:174. doi: 10.1186/s40478-022-01470-0 (PMC9710143; doi:10.1186/s40478-022-01470-0)
Supplement: Supplementary file 2 — Additional file 2: Statistics from correlation analysis of batch variables with neuropathological scores (kruskal wallis) and clinical diagnosis (G-test). Description: This table displays the results from the correlation analysis of batch variables with neuropathological scores and clinical diagnosis. For this analysis, Kruskal wallis and G-test were used respectively. [file 40478_2022_1470_MOESM2_ESM.xlsx]

## Sheet: legend
Additional File 2
Content: Batch statistics
Publication title: Methylation differences in Alzheimer’s disease neuropathologic change in the aged human brain
Journal: Acta Neuropathologica Communications
Authors: Anna-Lena Lang, Tiffany Eulalio ,Eddie Fox,Koya Yakabi, Syed A Bukhari, Claudia H Kawas, Maria M Corrada, Stephen B Montgomery, Frank Heppner, David Capper, Daniel Nachun, Thomas J Montine
Corresponding author: Anna-Lena Lang, email: annalena.lang.26@gmail.com, phone: +4915756025551
Column name	Definition	Variables
conf_diag	Case conference primary cognitive diagnosis (after death)	0 = normal 1 = cognitive impaired not demented 2 = dementia
niaaaascore	Amyloid plaque A-Score following the NIA-AA criteria https://doi.org/10.1016/j.jalz.2011.10.007
niaaabscore	Neurofibrillary tangle B-Score following the NIA-AA criteria https://doi.org/10.1016/j.jalz.2011.10.007
niaaacscore	Neuritic plaques C-Score following the NIA-AA criteria https://doi.org/10.1016/j.jalz.2011.10.007
adseverityscore	Alzheimer's Disease Severity Score following the NIA-AA criteria https://doi.org/10.1016/j.jalz.2011.10.007
braak_for_lb	Score for Lewy Bodies
tdp43	Score for TDP 43
mvl_score	Score for microvascular lesions

## Sheet: batch_statistics
path_type	statistic	df	p_value	test	batch
adseverityscore_cont	103	19	1.68e-13	Kruskal-Wallis	batch
braak_for_lb	19.5	19	0.426	Kruskal-Wallis	batch
mvl_score	33.9	19	0.0187	Kruskal-Wallis	batch
niaaaascore	92.3	19	1.29e-11	Kruskal-Wallis	batch
niaaabscore	120	19	9.31e-17	Kruskal-Wallis	batch
niaaacscore	76.3	19	7.86e-09	Kruskal-Wallis	batch
tdp43	41.1	19	0.00232	Kruskal-Wallis	batch
conf_diag	128	38	9.46e-12	G-test	batch
adseverityscore_cont	102	21	1.18e-12	Kruskal-Wallis	bisulfite_batch
braak_for_lb	21.6	21	0.423	Kruskal-Wallis	bisulfite_batch
mvl_score	34.5	21	0.0323	Kruskal-Wallis	bisulfite_batch
niaaaascore	92.2	21	6.84e-11	Kruskal-Wallis	bisulfite_batch
niaaabscore	120	21	6.2e-16	Kruskal-Wallis	bisulfite_batch
niaaacscore	75.7	21	4.2e-08	Kruskal-Wallis	bisulfite_batch
tdp43	40.3	21	0.00681	Kruskal-Wallis	bisulfite_batch
conf_diag	140	42	1.88e-12	G-test	bisulfite_batch
