# Supplementary material for: Methylation differences in Alzheimer’s disease neuropathologic change in the aged human brain
Source: Acta Neuropathol Commun. 2022 Nov 29;10:174. doi: 10.1186/s40478-022-01470-0 (PMC9710143; doi:10.1186/s40478-022-01470-0)
Supplement: Supplementary file 3 — Additional file 3: Overview of datasets removed due to low regional dimensions. This table contains the numbers of detected regional dimensions for each methylation dataset. It accompanies the filtering due to low regional dimensions as described in the methods section. [file 40478_2022_1470_MOESM3_ESM.xlsx]

## Sheet: legend
Additional File 3
Content: Overview of datasets removed due to low regional dimensions
Publication title: Methylation differences in Alzheimer’s disease neuropathologic change in the aged human brain
Journal: Acta Neuropathologica Communications
Authors: Anna-Lena Lang, Tiffany Eulalio ,Eddie Fox,Koya Yakabi, Syed A Bukhari, Claudia H Kawas, Maria M Corrada, Stephen B Montgomery, Frank Heppner, David Capper, Daniel Nachun, Thomas J Montine
Corresponding author: Anna-Lena Lang, email: annalena.lang.26@gmail.com, phone: +4915756025551
Abbreviations:
brain regions	CA1 = hippocampus CA1 EC = entorhinal cortex CBM = cerebellar cortex DG = dentate gyrus CG = cingulate gyrus LC = locus coeruleus SN = substantia nigra MFG = middle frontal gyrus
celltypes	astro = astrocytes endo = endothelial cells micro = microglia neuron = neuron olig = oligodendrocyte precursor cells and oligodendrocytes (combined) bulk = bulk dataset prior to computational deconvolution with EpiSCORE

## Sheet: region_dims
Biotype	Cell type	CA1	CBM	CG	DG	EC	LC	MFG	SN	Keep dataset if dimensions > 5
cpgislands	astro	7	4	8	10	5	9	7	6
cpgislands	bulk	7	8	7	7	6	7	7	6
cpgislands	endo	7	7	7	9	7	8	7	7
cpgislands	microglia	2	NA	NA	5	NA	9	NA	4
cpgislands	neuron	7	8	7	9	7	8	7	7
cpgislands	oligo_opc	7	4	8	10	7	8	7	7
cpgs	astro	8	6	8	10	8	11	9	8
cpgs	bulk	7	8	7	6	7	8	6	6
cpgs	endo	8	8	8	11	8	11	8	8
cpgs	microglia	4	NA	NA	5	NA	10	NA	6
cpgs	neuron	8	8	8	10	8	9	7	7
cpgs	oligo_opc	8	5	8	9	7	11	8	8
genes	astro	8	5	8	8	7	10	7	6
genes	bulk	8	7	7	7	7	8	7	7
genes	endo	7	7	8	9	7	9	7	8
genes	microglia	3	NA	NA	5	NA	9	NA	6
genes	neuron	8	8	8	9	7	8	8	6
genes	oligo_opc	9	3	8	9	8	9	8	8
promoters	astro	7	4	7	8	6	9	6	6
promoters	bulk	7	7	7	6	7	7	6	6
promoters	endo	7	6	7	8	6	9	6	6
promoters	microglia	3	NA	NA	5	NA	9	NA	5
promoters	neuron	7	8	8	7	6	8	6	6
promoters	oligo_opc	7	3	7	8	7	9	6	7
