# Supplementary material for: Methylation differences in Alzheimer’s disease neuropathologic change in the aged human brain
Source: Acta Neuropathol Commun. 2022 Nov 29;10:174. doi: 10.1186/s40478-022-01470-0 (PMC9710143; doi:10.1186/s40478-022-01470-0)
Supplement: Supplementary file 4 — Additional file 4: Case-level demographics and neuropathological scoring data. This file contains detailed demographics and neuropathological scoring data for each individual study participant. [file 40478_2022_1470_MOESM4_ESM.xlsx]

## Sheet: legend
Additional File 5
Content: Case-level demographics and neuropathological scoring data
Publication title: Methylation differences in Alzheimer’s disease neuropathologic change in the aged human brain
Journal: Acta Neuropathologica Communications
Authors: Anna-Lena Lang, Tiffany Eulalio ,Eddie Fox,Koya Yakabi, Syed A Bukhari, Claudia H Kawas, Maria M Corrada, Stephen B Montgomery, Frank Heppner, David Capper, Daniel Nachun, Thomas J Montine
Corresponding author: Anna-Lena Lang, email: annalena.lang.26@gmail.com, phone: +4915756025551
Column name	Definition	Variables
sample_source	unique identifier for individual study participant
sex	participant sex	Male Femal
education	highest education	0 = Not college graduate, 1 = College graduate or higher
genotype	APOE genotype
conf_diag	Case conference primary cognitive diagnosis (after death)	0 = normal 1 = cognitive impaired not demented 2 = dementia
mmse_total	Score of the mini mental state exam, at last visit before death
cvlt_delay	Score of the California Verbal Learning Test (CVLT) after long delay, at last visit before death
flanitot	Score of the Animal fluency test, at last visit before death
niaaaascore	Amyloid plaque A-Score following the NIA-AA criteria https://doi.org/10.1016/j.jalz.2011.10.007	0 = no 1 = low 2 = intermediate 3 = high
niaaabscore	Neurofibrillary tangle B-Score following the NIA-AA criteria https://doi.org/10.1016/j.jalz.2011.10.007	0 = no 1 = low 2 = intermediate 3 = high
niaaacscore	Neuritic plaques C-Score following the NIA-AA criteria https://doi.org/10.1016/j.jalz.2011.10.007	0 = no 1 = low 2 = intermediate 3 = high
adseverityscore	Alzheimer's Disease Severity Score following the NIA-AA criteria https://doi.org/10.1016/j.jalz.2011.10.007	0 = no 1 = low 2 = intermediate 3 = high
braak_for_lb	Score for Lewy Bodies	range from 0 - 6 with increasing severity
tdp43	Score for TDP 43	range from 0 - 3 with increasing severity
mvl_score	Score for microvascular lesions	range from 0 - 3 with increasing severity
nft_score_dg	Score for neuro fibrillary tangles in the dentate gyrus	positive negative

## Sheet: data
sample_source	sex	age	education	genotype	conf_diag	mmse_total	cvlt_delay	flanitot	niaaaascore	niaaabscore	niaaacscore	adseverityscore	braak_for_lb	tdp43	mvl_score	nft_score_dg
participant_1	Female	90+	1	34	0	27	7	13	3	3	3	3	5	0	0	positive
participant_2	Female	90+	1	NA	0	25	6	14	3	3	3	3	6	0	0	negative
participant_3	Male	90+	1	23	1	14	NA	4	3	3	3	3	0	0	0	negative
participant_4	Female	90+	1	34	0	28	NA	12	3	3	3	3	0	2	0	negative
participant_5	Male	90+	0	34	2	24	0	7	3	3	3	3	0	0	0	NA
participant_6	Female	90+	0	NA	1	26	NA	12	3	2	3	2	0	0	0	negative
participant_7	Female	90+	1	33	2	20	NA	8	3	3	2	3	3	2	0	negative
participant_8	Female	90+	1	NA	1	28	NA	10	3	3	3	3	1	2	0	positive
participant_9	Female	90+	0	33	1	0	NA	NA	3	3	3	3	0	0	0	negative
participant_10	Male	90+	1	NA	2	NA	NA	NA	3	3	3	3	5	1	1	negative
participant_11	Female	90+	0	24	2	18	3	8	3	2	2	2	6	0	1	negative
participant_12	Male	90+	0	34	2	0	NA	0	3	3	3	3	0	2	0	positive
participant_13	Female	90+	1	33	0	27	7	15	3	3	3	3	3	2	0	negative
participant_14	Female	90+	0	NA	1	20	2	9	2	2	2	2	3	0	0	negative
participant_15	Female	90+	0	33	1	11	NA	NA	3	3	2	3	0	2	0	positive
participant_16	Female	90+	1	33	0	20	NA	7	3	3	3	3	0	0	0	positive
participant_17	Female	90+	1	33	0	29	6	18	3	3	3	3	0	0	0	negative
participant_18	Female	90+	0	NA	2	15	NA	11	2	3	3	2	2	1	0	positive
participant_19	Female	90+	1	33	1	0	NA	NA	3	3	3	3	0	0	3	positive
participant_20	Female	90+	1	23	1	14	NA	3	3	3	3	3	1	3	0	positive
participant_21	Female	90+	0	NA	2	28	7	11	3	3	3	3	0	0	0	negative
participant_22	Male	90+	1	33	2	19	0	9	3	3	3	3	0	2	1	negative
participant_23	Female	90+	0	34	2	9	NA	1	3	3	3	3	0	2	0	positive
participant_24	Female	90+	0	33	1	23	0	12	3	3	3	3	0	2	2	positive
participant_25	Female	90+	0	33	1	26	9	12	1	2	0	1	0	0	0	negative
participant_26	Female	90+	1	33	0	27	5	8	3	3	3	3	0	0	0	negative
participant_27	Female	90+	1	33	2	21	0	8	2	2	2	2	1	2	1	negative
participant_28	Female	90+	1	33	1	24	8	9	3	2	3	2	0	3	3	negative
participant_29	Male	90+	1	33	0	28	9	15	0	2	0	0	0	0	0	negative
participant_30	Female	90+	1	33	2	0	NA	0	3	3	3	3	6	0	3	positive
participant_31	Male	90+	1	33	0	30	4	16	3	3	1	2	0	0	0	negative
participant_32	Female	90+	0	NA	1	20	NA	9	3	3	3	3	6	2	0	negative
participant_33	Female	90+	0	23	2	18	0	4	3	3	3	3	0	2	0	positive
participant_34	Female	90+	1	24	0	27	4	9	3	3	3	3	6	0	0	negative
participant_35	Female	90+	1	33	0	27	6	12	0	2	0	0	0	0	0	negative
participant_36	Male	90+	1	23	0	28	8	14	3	2	1	2	0	0	0	negative
participant_37	Female	90+	0	33	1	17	6	10	1	2	3	2	0	0	0	negative
participant_38	Female	90+	1	33	0	27	NA	16	3	2	3	2	0	1	0	negative
participant_39	Male	90+	0	33	1	24	NA	7	1	2	2	2	0	0	0	negative
participant_40	Female	90+	0	24	2	20	1	14	3	3	3	3	1	0	0	negative
participant_41	Male	90+	0	NA	0	28	9	19	1	2	1	1	0	0	0	negative
participant_42	Female	90+	0	33	0	28	8	13	2	2	2	2	0	0	1	negative
participant_43	Female	90+	1	33	0	30	9	25	3	2	3	2	0	0	0	negative
participant_44	Male	90+	0	23	0	25	6	9	3	3	3	3	0	0	0	negative
participant_45	Male	90+	1	33	0	29	9	16	2	2	1	2	0	1	0	negative
participant_46	Female	90+	1	NA	1	27	4	10	3	3	3	3	6	0	0	positive
participant_47	Female	90+	0	33	0	27	5	15	2	2	2	2	0	0	0	negative
