# Supplementary material for: Methylation differences in Alzheimer’s disease neuropathologic change in the aged human brain
Source: Acta Neuropathol Commun. 2022 Nov 29;10:174. doi: 10.1186/s40478-022-01470-0 (PMC9710143; doi:10.1186/s40478-022-01470-0)
Supplement: Supplementary file 5 — Additional file 5: Statistics for all significant differentially methylated promoter regions (DMPTs). This file contains multiple tables with statistics for all significant differentially methylated promoter regions (DMPTs) detected through the analysis explained in this manuscript. [file 40478_2022_1470_MOESM5_ESM.xlsx]

## Sheet: legend
Additional File 5
Content: Statistics for all significant differentially methylated promoter regions (DMPTs)
Publication title: Methylation differences in Alzheimer’s disease neuropathologic change in the aged human brain
Journal: Acta Neuropathologica Communications
Authors: Anna-Lena Lang, Tiffany Eulalio ,Eddie Fox,Koya Yakabi, Syed A Bukhari, Claudia H Kawas, Maria M Corrada, Stephen B Montgomery, Frank Heppner, David Capper, Daniel Nachun, Thomas J Montine
Corresponding author: Anna-Lena Lang, email: annalena.lang.26@gmail.com, phone: +4915756025551
Info: Each tab contains differential methylation results on a promoter level from different phenotype comparisons, using data from different cell types in different brain regions.
Abbrevations used:
phenotypes	niaaaascore = Amyloid plaque A-Score following the NIA-AA criteria (https://doi.org/10.1016/j.jalz.2011.10.007) niaaabscore = Neurofibrillary tangle B-Score following the NIA-AA criteria (https://doi.org/10.1016/j.jalz.2011.10.007) niaaacscore = Neuritic plaques C-Score following the NIA-AA criteria (https://doi.org/10.1016/j.jalz.2011.10.007) CIND = cognitive impairement not demented D = demente…
brain regions	CA1 = hippocampus CA1 EC = entorhinal cortex CBM = cerebellar cortex DG = dentate gyrus CG = cingulate gyrus LC = locus coeruleus SN = substantia nigra MFG = middle frontal gyrus
celltypes	astro = astrocytes endo = endothelial cells micro = microglia neuron = neuron olig = oligodendrocyte precursor cells and oligodendrocytes (combined) bulk = bulk dataset prior to computational deconvolution with EpiSCORE
Examples of tab name explained:
niaaaascore_astro_promoters_CG	Contains results of differential methylation in promoter regions comparing different scores of the NIA-AA-A-score (continuous linear model) using a dataset of astrocytes in the cingulate gyrus
CIND - D_bulk_promoters_CA1	Contains results of differential methylation in promoter regions comparing CIND vs demented individuals (linear model with contrast matrix) using the bulk dataset in the hippocampus CA1

## Sheet: niaaaascore_astro_promoters_CG
ensembl_gene_id	logFC	AveExpr	t	P.Value	adj.P.Val	B	external_gene_name	gene_biotype	description	cpg
ENSG00000184371	-0.9162	-2.06104e-13	-6.55918	3.96898e-08	0.00155985	7.53767	CSF1	protein_coding	colony stimulating factor 1 [Source:HGNC Symbol;Acc:HGNC:2432]	cg10569553, cg08139855, cg02361903, cg25730577, cg02409133, cg07676328, cg24326142, cg23755461

## Sheet: niaaaascore_astro_promoters_DG
ensembl_gene_id	logFC	AveExpr	t	P.Value	adj.P.Val	B	external_gene_name	gene_biotype	description	cpg
ENSG00000145192	-0.849514	6.73419e-13	-5.40047	3.64299e-06	0.00719437	4.2852	AHSG	protein_coding	alpha-2-HS-glycoprotein [Source:HGNC Symbol;Acc:349]	cg16574052, cg08929133, cg25162301, cg17151621, cg10720080, cg21510841, cg07361385
ENSG00000170075	-0.838468	-2.65133e-13	-5.51054	2.56992e-06	0.00676693	4.6001	GPR37L1	protein_coding	G protein-coupled receptor 37 like 1 [Source:HGNC Symbol;Acc:14923]	cg27450557, cg00921097, cg18173859, cg02848961, cg13300939, cg17219660, cg02124912, cg27313021, cg15096829, cg02751839, cg16257215
ENSG00000183559	-0.82874	3.96974e-13	-5.17274	7.48392e-06	0.00877435	3.63504	C10orf120	protein_coding	chromosome 10 open reading frame 120 [Source:HGNC Symbol;Acc:25707]	cg07723474, cg07170546, cg17342141, cg17587782, cg15840151, cg22869522
ENSG00000258664	-0.824358	5.74001e-13	-5.28557	5.24069e-06	0.00800631	3.95687	IFRG15	protein_coding	Homo sapiens torsin A interacting protein 2 (TOR1AIP2), transcript variant 1, mRNA. [Source:RefSeq mRNA;Acc:NM_022347]	cg05024142, cg19007180, cg08221383, cg19520502, cg24717556
ENSG00000167105	-0.817859	-6.89503e-14	-5.65699	1.61438e-06	0.00650157	5.01939	TMEM92	protein_coding	transmembrane protein 92 [Source:HGNC Symbol;Acc:26579]	cg20221707, cg05874348, cg24447309, cg27581031
ENSG00000170803	-0.815304	5.93363e-13	-5.42085	3.41521e-06	0.00709951	4.34348	OR2AG1	protein_coding	olfactory receptor, family 2, subfamily AG, member 1 [Source:HGNC Symbol;Acc:15142]	cg17854549, cg04895001, cg02634507, cg23178580
ENSG00000268485	-0.80364	-2.82609e-13	-5.10437	9.28339e-06	0.00877435	3.44037	AC104841.2	protein_coding	HCG1777198, isoform CRA_a; PRO2900; Uncharacterized protein [Source:UniProtKB/TrEMBL;Acc:Q9P1C0]	cg14675963, cg07541779
ENSG00000181903	-0.798449	6.54631e-13	-5.10276	9.33039e-06	0.00877435	3.43581	OR4C6	protein_coding	olfactory receptor, family 4, subfamily C, member 6 [Source:HGNC Symbol;Acc:14743]	cg20623702, cg07748880, cg09387970
ENSG00000204532	-0.794017	4.07132e-13	-5.0541	1.08745e-05	0.0088752	3.29744	ZSCAN5C	protein_coding	zinc finger and SCAN domain containing 5C [Source:HGNC Symbol;Acc:34294]	cg06033545
ENSG00000115129	-0.778488	3.37895e-14	-5.59664	1.95545e-06	0.00650157	4.84658	TP53I3	protein_coding	tumor protein p53 inducible protein 3 [Source:HGNC Symbol;Acc:19373]	cg14696038, cg08965143, cg10637873
ENSG00000166002	-0.774958	-3.78014e-13	-4.80857	2.34671e-05	0.0121958	2.60237	SMCO4	protein_coding	single-pass membrane protein with coiled-coil domains 4 [Source:HGNC Symbol;Acc:24810]	cg25221653, cg21138277, cg02202022, cg26246133, cg26544685, cg06549238, cg15456144, cg06895640
ENSG00000021488	-0.765332	-2.4572e-13	-4.8108	2.33048e-05	0.0121958	2.60864	SLC7A9	protein_coding	solute carrier family 7 (amino acid transporter light chain, bo,+ system), member 9 [Source:HGNC Symbol;Acc:11067]	cg20445283, cg24734575, cg21827892, cg08836353, cg05337042, cg23613199
ENSG00000203872	-0.758234	-1.71596e-13	-4.38887	8.58875e-05	0.0152202	1.43066	C6orf163	protein_coding	chromosome 6 open reading frame 163 [Source:HGNC Symbol;Acc:21403]	cg05509894, cg25658884
ENSG00000237896	-0.752095	7.31505e-13	-4.55827	5.10346e-05	0.0146283	1.90053	AC005008.2	protein_coding	Uncharacterized protein [Source:UniProtKB/TrEMBL;Acc:C9IYQ3]	cg19991558, cg14976170, cg01879696
ENSG00000165434	-0.751483	-3.69252e-13	-6.21322	2.75575e-07	0.00354691	6.60975	PGM2L1	protein_coding	phosphoglucomutase 2-like 1 [Source:HGNC Symbol;Acc:20898]	cg22094205, cg07978145, cg22568900, cg19480152, cg09515805, cg26720653, cg14679831, cg08375849
ENSG00000163825	-0.74659	-4.82346e-13	-5.10916	9.14431e-06	0.00877435	3.45401	RTP3	protein_coding	receptor (chemosensory) transporter protein 3 [Source:HGNC Symbol;Acc:15572]	cg04297829, cg19835040, cg25554034, cg09557418, cg07224221, cg26536164
ENSG00000137124	-0.74584	-3.34637e-13	-4.65774	3.75166e-05	0.0134708	2.17846	ALDH1B1	protein_coding	aldehyde dehydrogenase 1 family, member B1 [Source:HGNC Symbol;Acc:407]	cg00467553, cg09371375, cg13521538, cg10431323, cg25478603, cg08511598, cg03237166
ENSG00000169592	-0.743426	-8.42455e-13	-5.05224	1.0938e-05	0.0088752	3.29217	INO80E	protein_coding	INO80 complex subunit E [Source:HGNC Symbol;Acc:26905]	cg21142133, cg01298987, cg06295687, cg04687750, cg06835967, cg14496969, cg04914231, cg09238470
ENSG00000222028	-0.74252	-2.99848e-13	-4.38064	8.80777e-05	0.0152579	1.40794	PSMB11	protein_coding	proteasome (prosome, macropain) subunit, beta type, 11 [Source:HGNC Symbol;Acc:31963]	cg08986751, cg09857247, cg22591302, cg13487992, cg14291751, cg20106216, cg00808132, cg22921703, cg00637824
ENSG00000160401	-0.732825	-1.98937e-13	-4.17522	0.000164397	0.0170648	0.845329	C9orf117	protein_coding	chromosome 9 open reading frame 117 [Source:HGNC Symbol;Acc:27843]	cg02036494, cg02881012, cg13181777, cg01860745, cg01026953
ENSG00000139192	-0.730319	4.68521e-14	-5.17559	7.41687e-06	0.00877435	3.64317	TAPBPL	protein_coding	TAP binding protein-like [Source:HGNC Symbol;Acc:30683]	cg05900140, cg16713947, cg12495801, cg06298247, cg11704012, cg14293106, cg17600256, cg20935106, cg03954861
ENSG00000167346	-0.726887	1.53264e-13	-4.67068	3.60397e-05	0.0133632	2.21474	MMP26	protein_coding	matrix metallopeptidase 26 [Source:HGNC Symbol;Acc:14249]	cg00973281, cg06479693, cg15698854, cg20743708
ENSG00000188818	-0.722685	-3.65817e-13	-5.26616	5.57226e-06	0.00800631	3.90146	ZDHHC11	protein_coding	zinc finger, DHHC-type containing 11 [Source:HGNC Symbol;Acc:19158]	cg02540781, cg26853976, cg11568791, cg14845909, cg20584011, cg15089370, cg12157377, cg08204402, cg26596734
ENSG00000151379	-0.716778	-4.1318e-13	-4.94802	1.51726e-05	0.0103837	2.99646	MSGN1	protein_coding	mesogenin 1 [Source:HGNC Symbol;Acc:14907]	cg22762189, cg26632171, cg03377767, cg11046593, cg03299740
ENSG00000095485	-0.71177	-4.05113e-13	-4.77676	2.59142e-05	0.0126659	2.51274	CWF19L1	protein_coding	CWF19-like 1, cell cycle control (S. pombe) [Source:HGNC Symbol;Acc:25613]	cg11388507, cg11187508, cg11888571, cg22947113, cg08980995, cg05877530, cg20925178, cg13018694, cg04422752, cg09823125
ENSG00000215529	-0.710817	6.17287e-13	-4.60508	4.4162e-05	0.0139541	2.03116	EFCAB8	protein_coding	EF-hand calcium binding domain 8 [Source:HGNC Symbol;Acc:34532]	cg25292098, cg16208206, cg17884169, cg12406628, cg01047613, cg01845111, cg21263073
ENSG00000124701	-0.708416	-1.22897e-13	-4.46266	6.85024e-05	0.0149848	1.63476	APOBEC2	protein_coding	apolipoprotein B mRNA editing enzyme, catalytic polypeptide-like 2 [Source:HGNC Symbol;Acc:605]	cg09841052, cg24654907, cg08709276, cg17548735, cg18413948, cg22375610
ENSG00000100031	-0.707888	-2.32891e-13	-4.19326	0.00015568	0.0170648	0.894409	GGT1	protein_coding	gamma-glutamyltransferase 1 [Source:HGNC Symbol;Acc:4250]	cg11449318, cg08150802, cg13825083, cg13382768, cg09598276, cg02774160, cg20638429, cg07350057, cg05543864
ENSG00000198125	-0.707474	1.08296e-13	-4.39995	8.30251e-05	0.0152202	1.46124	MB	protein_coding	myoglobin [Source:HGNC Symbol;Acc:6915]	cg10961414, cg08684980, cg18582253
ENSG00000137760	-0.705911	3.05603e-14	-4.2527	0.000130042	0.0165078	1.05656	ALKBH8	protein_coding	alkB, alkylation repair homolog 8 (E. coli) [Source:HGNC Symbol;Acc:25189]	cg14610256, cg17648241, cg22635660, cg10404950, cg14036684, cg19168507, cg03074839, cg23385388, cg22200067, cg24625171, cg08559183
ENSG00000125611	-0.705097	5.53218e-13	-4.75587	2.76569e-05	0.0126659	2.45393	CHCHD5	protein_coding	coiled-coil-helix-coiled-coil-helix domain containing 5 [Source:HGNC Symbol;Acc:17840]	cg05238060, cg05395509, cg18334631, cg11317677, cg26009035, cg11641673, cg14176132, cg00499289, cg24651706, cg11528832, cg26236440, cg25521086, cg21934564, cg24706932
ENSG00000047936	-0.704789	6.83984e-13	-4.60592	4.40477e-05	0.0139541	2.0335	ROS1	protein_coding	c-ros oncogene 1 , receptor tyrosine kinase [Source:HGNC Symbol;Acc:10261]	cg21166999, cg20415643, cg24072600, cg24267752
ENSG00000214782	-0.703716	-2.07128e-13	-4.23059	0.000139055	0.016767	0.996168	MS4A18	protein_coding	membrane-spanning 4-domains, subfamily A, member 18 [Source:HGNC Symbol;Acc:37636]	cg18347305
ENSG00000147485	-0.703523	3.43813e-13	-4.34767	9.74087e-05	0.0158985	1.3171	PXDNL	protein_coding	peroxidasin homolog (Drosophila)-like [Source:HGNC Symbol;Acc:26359]	cg21514857, cg22653915, cg13492337, cg24946253, cg20480642, cg10126372, cg22859585, cg25164777, cg04785269
ENSG00000151033	-0.701053	4.37279e-13	-5.01559	1.22735e-05	0.00921418	3.18807	LYZL2	protein_coding	lysozyme-like 2 [Source:HGNC Symbol;Acc:29613]	cg14912034
ENSG00000204291	-0.699328	5.98469e-13	-4.44571	7.21611e-05	0.0149848	1.5878	COL15A1	protein_coding	collagen, type XV, alpha 1 [Source:HGNC Symbol;Acc:2192]	cg11233828, cg06041324, cg16680864, cg08291938, cg04374632, cg01711761, cg20503329, cg12933162, cg18115656
ENSG00000099617	-0.69825	-1.13371e-13	-4.67809	3.52215e-05	0.0133632	2.23549	EFNA2	protein_coding	ephrin-A2 [Source:HGNC Symbol;Acc:3222]	cg23650249, cg00758234, cg11885098, cg01919916, cg13655893, cg24151548, cg23456306
ENSG00000160953	-0.69825	-1.13371e-13	-4.67809	3.52215e-05	0.0133632	2.23549	MUM1	protein_coding	melanoma associated antigen (mutated) 1 [Source:HGNC Symbol;Acc:29641]	cg23650249, cg00758234, cg11885098, cg01919916, cg13655893, cg24151548, cg23456306
ENSG00000155542	-0.69246	-4.17073e-13	-4.0078	0.000271636	0.0202982	0.393388	SETD9	protein_coding	SET domain containing 9 [Source:HGNC Symbol;Acc:28508]	cg07905924, cg06795995, cg12311346, cg24531977, cg20203395, cg08400814, cg12654349, cg02672116
ENSG00000157765	-0.692408	4.87457e-14	-4.18537	0.000159438	0.0170648	0.872921	SLC34A2	protein_coding	solute carrier family 34 (type II sodium/phosphate contransporter), member 2 [Source:HGNC Symbol;Acc:11020]	cg02272859, cg09157302, cg04101194, cg16912478, cg18436415, cg19766441, cg01493016, cg07578695
ENSG00000124664	-0.691552	3.21904e-13	-5.05014	1.10106e-05	0.0088752	3.2862	SPDEF	protein_coding	SAM pointed domain containing ETS transcription factor [Source:HGNC Symbol;Acc:17257]	cg26578149, cg10159596, cg17240454, cg05724257, cg19110758
ENSG00000269018	-0.690948	-4.40328e-15	-4.62047	4.21079e-05	0.0138595	2.07418	AP001362.1	protein_coding	Uncharacterized protein [Source:UniProtKB/TrEMBL;Acc:M0QXL3]	cg09709600, cg14759565, cg03416228, cg01178624, cg23343073, cg13654525, cg10925776, cg06693488
ENSG00000205108	-0.68886	2.8647e-13	-4.05019	0.000239345	0.0194011	0.507206	FAM205A	protein_coding	family with sequence similarity 205, member A [Source:HGNC Symbol;Acc:41911]	cg17028719, cg06846898, cg22998171
ENSG00000162344	-0.688076	1.21029e-15	-4.39191	8.50934e-05	0.0152202	1.43904	FGF19	protein_coding	fibroblast growth factor 19 [Source:HGNC Symbol;Acc:3675]	cg00606989, cg01147192, cg27139491, cg20780721, cg11240634, cg26928125, cg27330757, cg12004787, cg06578825, cg24454109, cg05836442, cg02513449
ENSG00000176170	-0.687974	4.99562e-13	-4.30465	0.000111052	0.0160547	1.19888	SPHK1	protein_coding	sphingosine kinase 1 [Source:HGNC Symbol;Acc:11240]	cg16629741, cg04666728, cg11235799
ENSG00000196312	0.687423	-1.14142e-12	4.54565	5.30612e-05	0.0146556	1.86537	HIATL2	protein_coding	hippocampus abundant transcript-like 2 [Source:HGNC Symbol;Acc:23672]	cg23027537, cg08853728, cg13972661
ENSG00000090581	-0.687083	-1.06631e-13	-4.61539	4.27757e-05	0.0139541	2.05996	GNPTG	protein_coding	N-acetylglucosamine-1-phosphate transferase, gamma subunit [Source:HGNC Symbol;Acc:23026]	cg18146152, cg16133244, cg01522083, cg01979004, cg00966077, cg05594558, cg02492759, cg08359751, cg04826516, cg20015368, cg15864741, cg13995117, cg26611637, cg10332816, cg08473533
ENSG00000111328	-0.68682	8.25364e-13	-4.29548	0.000114194	0.0162027	1.17372	CDK2AP1	protein_coding	cyclin-dependent kinase 2 associated protein 1 [Source:HGNC Symbol;Acc:14002]	cg10039051, cg09154615, cg20033256, cg13127506, cg10502957, cg07729842, cg14948795, cg03171776, cg02338538, cg26804387, cg14017077
ENSG00000076555	-0.685659	-9.48689e-14	-4.5871	4.66859e-05	0.0144059	1.98096	ACACB	protein_coding	acetyl-CoA carboxylase beta [Source:HGNC Symbol;Acc:85]	cg05719180, cg01546697, cg16023331, cg14185777, cg13763649, cg08335389, cg27439481, cg24802827, cg03619736
ENSG00000196209	-0.683578	-9.23171e-13	-4.69628	3.32869e-05	0.0132801	2.28653	SIRPB2	protein_coding	signal-regulatory protein beta 2 [Source:HGNC Symbol;Acc:16247]	cg00228984, cg07571344, cg11934819, cg00911370, cg24311135, cg07725579, cg00572387, cg27097106, cg02412628, cg00980519
ENSG00000135838	-0.683231	-1.25846e-13	-4.56919	4.93429e-05	0.0144363	1.93097	NPL	protein_coding	N-acetylneuraminate pyruvate lyase (dihydrodipicolinate synthase) [Source:HGNC Symbol;Acc:16781]	cg07769737, cg02940952, cg23850243, cg27583088, cg16623552, cg03994069, cg01190965, cg11872386, cg06676233, cg14844172
ENSG00000114349	-0.680575	-6.94683e-13	-4.31081	0.00010899	0.0160547	1.21578	GNAT1	protein_coding	guanine nucleotide binding protein (G protein), alpha transducing activity polypeptide 1 [Source:HGNC Symbol;Acc:4393]	cg21861639, cg00373148, cg13250285, cg21121119
ENSG00000151632	-0.680567	6.41484e-13	-4.28204	0.000118958	0.0162027	1.13687	AKR1C2	protein_coding	aldo-keto reductase family 1, member C2 [Source:HGNC Symbol;Acc:385]	cg10158681, cg00863716
ENSG00000087128	-0.68042	1.8686e-13	-3.99738	0.000280202	0.0204926	0.365473	TMPRSS11E	protein_coding	transmembrane protease, serine 11E [Source:HGNC Symbol;Acc:24465]	cg24792113
ENSG00000204632	-0.680357	3.25734e-13	-4.01177	0.000268442	0.0202851	0.404023	HLA-G	protein_coding	major histocompatibility complex, class I, G [Source:HGNC Symbol;Acc:4964]	cg14574237, cg23611220, cg21727129
ENSG00000121644	-0.679684	4.66308e-13	-4.87231	1.92312e-05	0.0110083	2.78225	DESI2	protein_coding	desumoylating isopeptidase 2 [Source:HGNC Symbol;Acc:24264]	cg10932615, cg01905102, cg04326244, cg24536044, cg24210049
ENSG00000022567	-0.679613	-2.0202e-13	-4.39863	8.33598e-05	0.0152202	1.45761	SLC45A4	protein_coding	solute carrier family 45, member 4 [Source:HGNC Symbol;Acc:29196]	cg01657511, cg27227785, cg06635799, cg10724191, cg07570470, cg14940405, cg23302774
ENSG00000129152	-0.678238	-1.34299e-13	-4.87301	1.91892e-05	0.0110083	2.78423	MYOD1	protein_coding	myogenic differentiation 1 [Source:HGNC Symbol;Acc:7611]	cg08056738, cg03472600, cg26655816, cg24322623, cg07271264, cg10152271, cg22653976, cg06196334, cg16519321
ENSG00000128591	0.678133	-5.63491e-13	4.56249	5.03737e-05	0.0146283	1.9123	FLNC	protein_coding	filamin C, gamma [Source:HGNC Symbol;Acc:3756]	cg08560793, cg22422322, cg06761584, cg23684074, cg26961808
ENSG00000107618	-0.676451	4.24772e-13	-4.38179	8.77672e-05	0.0152579	1.41113	RBP3	protein_coding	retinol binding protein 3, interstitial [Source:HGNC Symbol;Acc:9921]	cg17964955, cg14011229, cg02086431, cg01042100, cg13830125, cg24053375, cg05124813
ENSG00000182591	-0.675596	8.05174e-13	-5.44601	3.15347e-06	0.00697705	4.41545	KRTAP11-1	protein_coding	keratin associated protein 11-1 [Source:HGNC Symbol;Acc:18922]	cg12111295, cg22643217, cg17367472, cg12044973, cg10191581, cg05484940, cg08097817
ENSG00000167332	-0.675506	5.29055e-13	-4.31964	0.000106098	0.0158985	1.24003	OR51E2	protein_coding	olfactory receptor, family 51, subfamily E, member 2 [Source:HGNC Symbol;Acc:15195]	cg25918833, cg17650091
ENSG00000120215	-0.675373	3.02751e-13	-4.28179	0.000119048	0.0162027	1.13619	MLANA	protein_coding	melan-A [Source:HGNC Symbol;Acc:7124]	cg00617964, cg22598744, cg13411507
ENSG00000161031	-0.674851	4.00511e-13	-4.63598	4.01332e-05	0.0137179	2.11756	PGLYRP2	protein_coding	peptidoglycan recognition protein 2 [Source:HGNC Symbol;Acc:30013]	cg23906353
ENSG00000167656	-0.673372	1.87966e-13	-4.62893	4.10188e-05	0.0138072	2.09785	LY6D	protein_coding	lymphocyte antigen 6 complex, locus D [Source:HGNC Symbol;Acc:13348]	cg05800321, cg24495007, cg07572435, cg08209691, cg04811942, cg09964873, cg14585892, cg20100987, cg02918648, cg17080283, cg02679028, cg01054454, cg14031465
ENSG00000181523	-0.672854	4.41357e-13	-4.36744	9.17017e-05	0.0154493	1.37156	SGSH	protein_coding	N-sulfoglucosamine sulfohydrolase [Source:HGNC Symbol;Acc:10818]	cg25863369, cg10860652, cg24838010, cg15399690, cg12455526, cg25561754, cg10930502, cg07675682, cg05140736
ENSG00000129038	-0.672178	4.08694e-13	-3.9846	0.00029107	0.0205694	0.331267	LOXL1	protein_coding	lysyl oxidase-like 1 [Source:HGNC Symbol;Acc:6665]	cg19257102, cg04604773, cg02812767, cg00071887, cg00028013, cg10372921, cg12594244, cg04436755, cg14435807
ENSG00000213927	-0.671979	5.35609e-13	-4.49188	6.26185e-05	0.0149718	1.71583	CCL27	protein_coding	chemokine (C-C motif) ligand 27 [Source:HGNC Symbol;Acc:10626]	cg13777609, cg05956749, cg17252070, cg03052183, cg03740710, cg07122944, cg16147957
ENSG00000187094	-0.671251	-4.25931e-13	-3.95981	0.00031332	0.021014	0.265066	CCK	protein_coding	cholecystokinin [Source:HGNC Symbol;Acc:1569]	cg25516803, cg03957845, cg21038901, cg21681168, cg12727529, cg18789547, cg10778780, cg15822351
ENSG00000168158	-0.666092	7.72059e-13	-4.75894	2.73935e-05	0.0126659	2.46258	OR2C1	protein_coding	olfactory receptor, family 2, subfamily C, member 1 [Source:HGNC Symbol;Acc:8242]	cg08468981, cg01273991, cg01231464, cg24264578, cg04278794
ENSG00000136816	-0.664177	4.12859e-14	-4.37661	8.9169e-05	0.0153166	1.39683	TOR1B	protein_coding	torsin family 1, member B (torsin B) [Source:HGNC Symbol;Acc:11995]	cg14299800, cg20774490, cg25006128, cg15039313, cg07761447, cg21060854
ENSG00000131183	-0.663395	1.53628e-13	-4.08641	0.000214746	0.0186825	0.604781	SLC34A1	protein_coding	solute carrier family 34 (type II sodium/phosphate contransporter), member 1 [Source:HGNC Symbol;Acc:11019]	cg06396400, cg13991631
ENSG00000143119	-0.662952	4.82391e-13	-3.82902	0.000460998	0.023509	-0.0816123	CD53	protein_coding	CD53 molecule [Source:HGNC Symbol;Acc:1686]	cg07314983, cg10516886, cg23897871, cg03043417, cg22325572
ENSG00000111647	-0.662635	-3.7053e-13	-4.18175	0.000161187	0.0170648	0.863094	UHRF1BP1L	protein_coding	UHRF1 binding protein 1-like [Source:HGNC Symbol;Acc:29102]	cg16920991, cg05319880, cg23840562, cg10568931, cg02392575, cg16466203, cg22215783, cg03823305, cg01474603, cg00395697, cg21336876, cg12581354, cg07744832, cg08890976
ENSG00000197745	-0.661693	2.0522e-13	-4.43301	7.50291e-05	0.0149848	1.55263	SCGB1D4	protein_coding	secretoglobin, family 1D, member 4 [Source:HGNC Symbol;Acc:31748]	cg15362155, cg05658811, cg00105761, cg16007742, cg18241351, cg16943635, cg26026916, cg02037905
ENSG00000066422	-0.661601	-4.26244e-13	-4.30864	0.000109711	0.0160547	1.20983	ZBTB11	protein_coding	zinc finger and BTB domain containing 11 [Source:HGNC Symbol;Acc:16740]	cg15773482, cg19862838, cg01033175, cg22929104, cg00212909, cg18073380, cg21659668, cg02395779, cg05405742, cg05890243, cg06913815
ENSG00000172350	-0.661237	1.71238e-13	-3.80027	0.000501552	0.0241361	-0.157215	ABCG4	protein_coding	ATP-binding cassette, sub-family G (WHITE), member 4 [Source:HGNC Symbol;Acc:13884]	cg16772377, cg08542973, cg03904291, cg03222066, cg22138302, cg04410834, cg12587386, cg09518742, cg25223263
ENSG00000167945	-0.661082	1.59099e-13	-4.50613	5.99314e-05	0.0149166	1.75543	PRR25	protein_coding	proline rich 25 [Source:HGNC Symbol;Acc:37230]	cg08739696, cg00684790, cg04784519, cg07830750, cg05268594, cg10299746, cg23197763, cg01223225
ENSG00000163479	-0.660076	1.13944e-16	-4.24113	0.000134686	0.0166316	1.02494	SSR2	protein_coding	signal sequence receptor, beta (translocon-associated protein beta) [Source:HGNC Symbol;Acc:11324]	cg15120635, cg01511884, cg24557248, cg19891271, cg06821274, cg03856880, cg12534376
ENSG00000197446	-0.65984	-1.839e-13	-4.17711	0.000163462	0.0170648	0.850467	CYP2F1	protein_coding	cytochrome P450, family 2, subfamily F, polypeptide 1 [Source:HGNC Symbol;Acc:2632]	cg06579354, cg17222579, cg03860210, cg13676449, cg26859042
ENSG00000112159	-0.659715	2.60708e-13	-4.45395	7.03604e-05	0.0149848	1.61061	MDN1	protein_coding	MDN1, midasin homolog (yeast) [Source:HGNC Symbol;Acc:18302]	cg22653602, cg16900022, cg17390129, cg08586014, cg25131503, cg03720838, cg26521213, cg07248136, cg23556447, cg08582827, cg00987278, cg23505970, cg07206145, cg21444749
ENSG00000162944	-0.658996	4.95906e-13	-3.80243	0.000498386	0.0240939	-0.151537	RFTN2	protein_coding	raftlin family member 2 [Source:HGNC Symbol;Acc:26402]	cg23334662, cg09096031, cg08373610, cg02170986, cg03152916, cg22387019, cg17699666, cg24821680
ENSG00000187173	-0.657476	2.46503e-13	-3.97457	0.000299882	0.0205991	0.304458	LCE2A	protein_coding	late cornified envelope 2A [Source:HGNC Symbol;Acc:29469]	cg22616525, cg13705774, cg13697387
ENSG00000182352	-0.657257	5.43961e-13	-4.25979	0.000127276	0.0164536	1.07595	C17orf77	protein_coding	chromosome 17 open reading frame 77 [Source:HGNC Symbol;Acc:26480]	cg21828432, cg01844936, cg05101846, cg21293117, cg16010911, cg12311094
ENSG00000124596	-0.655638	4.18336e-13	-4.05191	0.000238117	0.0194011	0.511832	OARD1	protein_coding	O-acyl-ADP-ribose deacylase 1 [Source:HGNC Symbol;Acc:21257]	cg26224373, cg14347002, cg11103621
ENSG00000145428	-0.653823	-3.95367e-14	-4.42324	7.73086e-05	0.0150155	1.52562	RNF175	protein_coding	ring finger protein 175 [Source:HGNC Symbol;Acc:27735]	cg04478179, cg01440841, cg18355902, cg02647878, cg22393952, cg08660876, cg09973105, cg25076295, cg19825939, cg10279832, cg08553868
ENSG00000104415	-0.649879	6.13379e-13	-4.11905	0.000194697	0.017848	0.693	WISP1	protein_coding	WNT1 inducible signaling pathway protein 1 [Source:HGNC Symbol;Acc:12769]	cg18802332, cg00122628, cg03670238, cg13358979, cg20257866, cg24374172, cg04683149, cg26617637, cg02903822, cg02745822
ENSG00000134571	-0.649875	-3.27197e-13	-3.7913	0.000514895	0.0243492	-0.18075	MYBPC3	protein_coding	myosin binding protein C, cardiac [Source:HGNC Symbol;Acc:7551]	cg06533679, cg26238414, cg10335931, cg02644727, cg19029596
ENSG00000157150	-0.648563	6.29441e-13	-4.25713	0.000128306	0.0164536	1.06868	TIMP4	protein_coding	TIMP metallopeptidase inhibitor 4 [Source:HGNC Symbol;Acc:11823]	cg10173186, cg23769143, cg07357827, cg08173811, cg00922363, cg22730061, cg18587783
ENSG00000178404	-0.648549	-3.95126e-13	-4.44069	7.32813e-05	0.0149848	1.5739	DDC8	protein_coding	Protein DDC8 homolog [Source:UniProtKB/Swiss-Prot;Acc:Q96MC4]	cg03642503, cg06233930, cg08749351, cg00689612, cg21002456, cg13227833, cg11437140
ENSG00000121570	-0.648231	4.72662e-13	-4.44445	7.24399e-05	0.0149848	1.58432	DPPA4	protein_coding	developmental pluripotency associated 4 [Source:HGNC Symbol;Acc:19200]	cg07253829, cg13358761, cg19250607, cg12443195, cg18560366
ENSG00000082515	-0.648142	-5.45033e-13	-4.25854	0.00012776	0.0164536	1.07252	MRPL22	protein_coding	mitochondrial ribosomal protein L22 [Source:HGNC Symbol;Acc:14480]	cg06386368, cg15439455, cg23801613, cg02462962, cg07190450, cg20492933, cg00116058, cg05252892
ENSG00000104886	-0.647766	-2.47649e-14	-4.48447	6.40615e-05	0.0149718	1.69527	PLEKHJ1	protein_coding	pleckstrin homology domain containing, family J member 1 [Source:HGNC Symbol;Acc:18211]	cg00305624, cg21752413
ENSG00000091622	-0.647543	-8.40373e-14	-3.96517	0.000308375	0.0209856	0.279362	PITPNM3	protein_coding	PITPNM family member 3 [Source:HGNC Symbol;Acc:21043]	cg25808892, cg25505069, cg05043557, cg14723032, cg16759954
ENSG00000090539	-0.647016	2.67431e-13	-3.77643	0.000537764	0.0247169	-0.219696	CHRD	protein_coding	chordin [Source:HGNC Symbol;Acc:1949]	cg08032525, cg22957206, cg16810230, cg24717158, cg14047271, cg25182621, cg26961482, cg11779310
ENSG00000138709	-0.646348	6.80687e-14	-4.04804	0.000240893	0.0194011	0.501406	LARP1B	protein_coding	La ribonucleoprotein domain family, member 1B [Source:HGNC Symbol;Acc:24704]	cg00574819, cg10640379, cg03043827, cg17210068, cg16726643, cg13077762
ENSG00000183643	-0.644009	1.64328e-13	-3.84464	0.000440323	0.0232871	-0.0404547	C15orf32	protein_coding	chromosome 15 open reading frame 32 [Source:HGNC Symbol;Acc:26549]	cg18629938, cg17978274, cg25660297, cg16889217, cg23433530, cg25455753, cg03981742
ENSG00000235098	-0.643852	-1.29389e-13	-4.22922	0.000139637	0.016767	0.992406	ANKRD65	protein_coding	ankyrin repeat domain 65 [Source:HGNC Symbol;Acc:42950]	cg15633699, cg10380643, cg20598347, cg02668764, cg15081886, cg23537515, cg12754273, cg21281527, cg15823872, cg24555071, cg12286462
ENSG00000268791	-0.643686	-6.8027e-13	-4.14345	0.00018092	0.0178114	0.759077	AC093323.1	protein_coding	Uncharacterized protein [Source:UniProtKB/TrEMBL;Acc:M0QXP9]	cg14454522, cg26840131, cg02883621, cg14323984, cg27027375, cg14900031, cg14140379, cg26233331
ENSG00000151131	-0.643137	-1.80912e-14	-3.66609	0.000741054	0.0273291	-0.506755	C12orf45	protein_coding	chromosome 12 open reading frame 45 [Source:HGNC Symbol;Acc:28628]	cg10672582, cg09342454, cg14064442, cg02466847
ENSG00000269676	-0.64305	-7.99901e-14	-3.64617	0.000784917	0.0280306	-0.558171	MUC8	protein_coding	mucin 8 [Source:HGNC Symbol;Acc:7519]	cg25822783, cg07099606
ENSG00000100842	-0.642839	1.0584e-13	-4.45085	7.10319e-05	0.0149848	1.60204	EFS	protein_coding	embryonal Fyn-associated substrate [Source:HGNC Symbol;Acc:16898]	cg02785187, cg17606785, cg11840125, cg14370314, cg18844382, cg21013866, cg02213260, cg17205324, cg18454133, cg07197059, cg09616633
ENSG00000144785	-0.641765	3.81756e-13	-4.16367	0.000170228	0.0170648	0.813935	RP11-977G19.10	protein_coding	Uncharacterized protein [Source:UniProtKB/TrEMBL;Acc:F8VP03]	cg06094111, cg08174462, cg12961546, cg03326470, cg21325986, cg08150708, cg15417900, cg14010090, cg26201589, cg01049691, cg11886079
ENSG00000006607	-0.641409	2.01997e-13	-3.74309	0.000592698	0.0253627	-0.30683	FARP2	protein_coding	FERM, RhoGEF and pleckstrin domain protein 2 [Source:HGNC Symbol;Acc:16460]	cg21450154, cg00707741, cg04955912, cg03538275, cg06395280, cg26202358
ENSG00000269117	-0.641043	1.05993e-12	-4.22645	0.000140811	0.016767	0.98486	AL121901.1	protein_coding	Nasopharyngeal carcinoma-related protein YH1; Uncharacterized protein [Source:UniProtKB/TrEMBL;Acc:Q9HBK5]	cg20893898, cg12934433, cg04690246, cg11846968
ENSG00000081692	-0.640895	8.68216e-14	-4.45865	6.93523e-05	0.0149848	1.62364	JMJD4	protein_coding	jumonji domain containing 4 [Source:HGNC Symbol;Acc:25724]	cg19175383, cg16410890, cg01841782, cg24947540, cg26998389, cg22136200, cg09916698, cg00355633, cg09796739, cg11520395
ENSG00000268822	-0.640763	-3.4529e-13	-4.17863	0.000162713	0.0170648	0.854607	AC011298.1	protein_coding	HCG2013738; Uncharacterized protein [Source:UniProtKB/TrEMBL;Acc:Q8TAU7]	cg07032769, cg22325332, cg20038467
ENSG00000139053	-0.64074	4.62342e-14	-3.81187	0.000484788	0.0239044	-0.126735	PDE6H	protein_coding	phosphodiesterase 6H, cGMP-specific, cone, gamma [Source:HGNC Symbol;Acc:8790]	cg00390941, cg03253385, cg12572827, cg09447105
ENSG00000221931	-0.64053	-2.01205e-13	-3.67267	0.000727078	0.027149	-0.489726	OR6X1	protein_coding	olfactory receptor, family 6, subfamily X, member 1 [Source:HGNC Symbol;Acc:14737]	cg06483559, cg19114333, cg17538768, cg27227663
ENSG00000168631	-0.639682	6.14201e-13	-3.94591	0.000326515	0.0211529	0.228004	DPCR1	protein_coding	diffuse panbronchiolitis critical region 1 [Source:HGNC Symbol;Acc:21666]	cg17857094, cg05949502, cg08711281, cg24836242, cg04572540
ENSG00000188386	-0.637693	7.6844e-13	-4.50943	5.93263e-05	0.0149166	1.76459	PPP3R2	protein_coding	protein phosphatase 3, regulatory subunit B, beta [Source:HGNC Symbol;Acc:9318]	cg02602411, cg14285012, cg12417668, cg15765694, cg02757295
ENSG00000182853	-0.637298	1.27184e-13	-4.09083	0.00021192	0.0185182	0.616703	VMO1	protein_coding	vitelline membrane outer layer 1 homolog (chicken) [Source:HGNC Symbol;Acc:30387]	cg09380695, cg27453857, cg08341874, cg21898424, cg10591713, cg24874612, cg11032534, cg13170005
ENSG00000138593	0.637282	6.16321e-13	3.88013	0.000396636	0.022288	0.0533055	SECISBP2L	protein_coding	SECIS binding protein 2-like [Source:HGNC Symbol;Acc:28997]	cg18836977, cg00304072, cg19444155, cg09126527, cg27584171, cg04175885, cg11069742, cg03457944, cg13141289, cg04482760, cg02144475
ENSG00000103319	-0.636023	-4.16031e-14	-4.33253	0.000102012	0.0158985	1.27546	EEF2K	protein_coding	eukaryotic elongation factor-2 kinase [Source:HGNC Symbol;Acc:24615]	cg24974495, cg11059800, cg00255811, cg00872932, cg03641105, cg09186685, cg05094264, cg06895502, cg07279178, cg00965204
ENSG00000103061	0.635879	1.33839e-13	4.35569	9.50525e-05	0.0158409	1.33919	SLC7A6OS	protein_coding	solute carrier family 7, member 6 opposite strand [Source:HGNC Symbol;Acc:25807]	cg09779635, cg19328639, cg26561196, cg19851348, cg06089844, cg26492318, cg09175928, cg00894222, cg06745885, cg02477175, cg11893236, cg06092312, cg21793239, cg27077685
ENSG00000181935	-0.635419	-1.42384e-13	-3.76895	0.000549643	0.0247957	-0.239274	OR4C16	protein_coding	olfactory receptor, family 4, subfamily C, member 16 (gene/pseudogene) [Source:HGNC Symbol;Acc:15172]	cg12102756, cg08029967, cg22665383
ENSG00000149516	-0.634826	1.44329e-14	-3.83	0.000459678	0.0234876	-0.0790412	MS4A3	protein_coding	membrane-spanning 4-domains, subfamily A, member 3 (hematopoietic cell-specific) [Source:HGNC Symbol;Acc:7317]	cg14328641, cg08111960, cg12567063, cg17173423, cg13321166, cg03348161, cg26981076, cg19739596
ENSG00000134258	-0.632107	2.33029e-13	-4.49686	6.16654e-05	0.0149166	1.72968	VTCN1	protein_coding	V-set domain containing T cell activation inhibitor 1 [Source:HGNC Symbol;Acc:28873]	cg22424746, cg16408593, cg15597855, cg09344984, cg06577766, cg27446185, cg20821424, cg14335783, cg27662558
ENSG00000110619	-0.631033	-3.80013e-13	-3.58227	0.000943188	0.0302002	-0.722275	CARS	protein_coding	cysteinyl-tRNA synthetase [Source:HGNC Symbol;Acc:1493]	cg25239586, cg22479947, cg08974966, cg21875845, cg08895021, cg25174290, cg04806632, cg08508325, cg11849638, cg09911488
ENSG00000176900	-0.630899	-4.72202e-14	-4.22195	0.000142745	0.016767	0.972566	OR51T1	protein_coding	olfactory receptor, family 51, subfamily T, member 1 [Source:HGNC Symbol;Acc:15205]	cg06977987, cg06675455, cg19138905, cg01845996, cg24166463
ENSG00000163803	-0.630389	-3.07556e-13	-3.64829	0.000780123	0.0279468	-0.552694	PLB1	protein_coding	phospholipase B1 [Source:HGNC Symbol;Acc:30041]	cg18743140, cg12044415
ENSG00000120656	-0.629657	6.30435e-14	-3.54403	0.00105214	0.031387	-0.819832	TAF12	protein_coding	TAF12 RNA polymerase II, TATA box binding protein (TBP)-associated factor, 20kDa [Source:HGNC Symbol;Acc:11545]	cg22516213, cg03915268, cg23543604, cg04267388, cg01557753, cg11651904, cg00599376, cg25961674, cg03747028, cg03287108
ENSG00000152284	-0.628937	3.33543e-13	-3.91911	0.000353498	0.0214647	0.156681	TCF7L1	protein_coding	transcription factor 7-like 1 (T-cell specific, HMG-box) [Source:HGNC Symbol;Acc:11640]	cg21507551, cg27337894, cg21624739, cg03562266, cg02424378
ENSG00000129465	-0.627677	-1.61665e-13	-4.41806	7.85457e-05	0.0150598	1.51129	RIPK3	protein_coding	receptor-interacting serine-threonine kinase 3 [Source:HGNC Symbol;Acc:10021]	cg13066043, cg13050240, cg20822579, cg17413439, cg20038493, cg13583230, cg10431604, cg27599271, cg10318258, cg27175788
ENSG00000187944	-0.627508	3.95512e-13	-3.81815	0.000475946	0.0237955	-0.110231	C2orf66	protein_coding	chromosome 2 open reading frame 66 [Source:HGNC Symbol;Acc:33809]	cg06284438, cg12108683, cg26014120, cg15944856, cg02489219
ENSG00000186329	-0.626937	4.28785e-13	-4.76162	2.71656e-05	0.0126659	2.47013	TMEM212	protein_coding	transmembrane protein 212 [Source:HGNC Symbol;Acc:34295]	cg10512194, cg12618624, cg15732182, cg13503148, cg24863255, cg13581779
ENSG00000134245	-0.62688	-3.37892e-13	-3.63593	0.000808433	0.028337	-0.584558	WNT2B	protein_coding	wingless-type MMTV integration site family, member 2B [Source:HGNC Symbol;Acc:12781]	cg17569616, cg20243176, cg21280061, cg25008704, cg20013286, cg04057053, cg00468144, cg00255837, cg06848942, cg01592752
ENSG00000101190	-0.626873	-1.38465e-13	-3.47213	0.00129059	0.0341058	-1.0019	TCFL5	protein_coding	transcription factor-like 5 (basic helix-loop-helix) [Source:HGNC Symbol;Acc:11646]	cg10729531, cg09037581, cg02285715, cg01489519, cg07645718, cg05147244, cg06978021, cg12435494, cg07740877, cg19933954
ENSG00000149573	-0.626816	-3.05506e-13	-3.57144	0.000972894	0.0305471	-0.749957	MPZL2	protein_coding	myelin protein zero-like 2 [Source:HGNC Symbol;Acc:3496]	cg26487031, cg18399703, cg26426447, cg20526672, cg07315693, cg15376097, cg25076325, cg19441899, cg26919641, cg07845228, cg24943858
ENSG00000108852	-0.626472	-1.94081e-13	-4.25074	0.000130818	0.0165078	1.0512	MPP2	protein_coding	membrane protein, palmitoylated 2 (MAGUK p55 subfamily member 2) [Source:HGNC Symbol;Acc:7220]	cg17736989, cg16930710
ENSG00000188486	-0.626452	-1.14776e-13	-3.89972	0.000374349	0.0219803	0.10522	H2AFX	protein_coding	H2A histone family, member X [Source:HGNC Symbol;Acc:4739]	cg04208787, cg03246824, cg17431860, cg06159435, cg14194708, cg12768383
ENSG00000179588	-0.626361	-6.23823e-13	-4.39384	8.45914e-05	0.0152202	1.44438	ZFPM1	protein_coding	zinc finger protein, FOG family member 1 [Source:HGNC Symbol;Acc:19762]	cg03844121, cg06359968, cg08738269, cg11757961, cg26850807, cg20495395, cg26067108, cg04988673, cg20652640
ENSG00000101343	-0.625831	4.1538e-13	-4.35185	9.61738e-05	0.0158936	1.32861	CRNKL1	protein_coding	crooked neck pre-mRNA splicing factor 1 [Source:HGNC Symbol;Acc:15762]	cg09881842, cg16691087, cg02997962, cg24951137, cg11382945, cg05286833, cg25768750
ENSG00000105641	-0.625645	5.26821e-13	-3.81139	0.000485466	0.0239044	-0.127989	SLC5A5	protein_coding	solute carrier family 5 (sodium/iodide cotransporter), member 5 [Source:HGNC Symbol;Acc:11040]	cg17933226, cg14946811, cg00152975, cg10017118, cg12432389, cg16701007, cg21477717, cg24065770, cg23222039, cg02674588, cg01655355, cg06697339, cg26230674, cg20557202
ENSG00000169242	-0.624848	-1.35931e-13	-4.53049	5.55999e-05	0.0149166	1.82316	EFNA1	protein_coding	ephrin-A1 [Source:HGNC Symbol;Acc:3221]	cg12956369, cg21609826, cg10861146, cg05641351, cg05082095, cg13298932, cg15372870, cg26335527, cg24526499, cg04296885
ENSG00000013288	-0.624331	1.71814e-13	-4.66327	3.68786e-05	0.0133632	2.19396	MAN2B2	protein_coding	mannosidase, alpha, class 2B, member 2 [Source:HGNC Symbol;Acc:29623]	cg05755528, cg10095358, cg01806346, cg16774354, cg25476899, cg19535394
ENSG00000170890	-0.623979	4.24847e-13	-4.71678	3.12325e-05	0.0128639	2.34408	PLA2G1B	protein_coding	phospholipase A2, group IB (pancreas) [Source:HGNC Symbol;Acc:9030]	cg18133966, cg02239282, cg16396488, cg16719527
ENSG00000013374	0.623738	5.51363e-13	4.18963	0.000157398	0.0170648	0.884519	NUB1	protein_coding	negative regulator of ubiquitin-like proteins 1 [Source:HGNC Symbol;Acc:17623]	cg02217041, cg23949474, cg19553910, cg18873037, cg17087899, cg17067889, cg07928541, cg08848560, cg08134068
ENSG00000023734	-0.623683	1.54595e-13	-3.74921	0.000582215	0.0252423	-0.290848	STRAP	protein_coding	serine/threonine kinase receptor associated protein [Source:HGNC Symbol;Acc:30796]	cg09254133, cg14280171, cg15336585, cg01868559, cg26991024, cg13903460, cg07111599, cg08180934, cg26167861
ENSG00000142227	-0.623549	-3.32299e-13	-3.95862	0.000314435	0.021014	0.261874	EMP3	protein_coding	epithelial membrane protein 3 [Source:HGNC Symbol;Acc:3335]	cg22226527, cg23877608, cg13568258, cg05166475, cg03028257, cg03278734, cg07925085, cg21155998, cg01488362, cg05900430, cg00419186
ENSG00000188312	-0.62314	5.76055e-13	-3.80861	0.000489447	0.0239254	-0.135312	CENPP	protein_coding	centromere protein P [Source:HGNC Symbol;Acc:32933]	cg04177224, cg12862904, cg00929878, cg14466709, cg25379649, cg05265458, cg13798575, cg08919967, cg19058045, cg16656332, cg25927642
ENSG00000109265	-0.623047	-6.94421e-14	-3.83672	0.000450697	0.0233367	-0.0613435	KIAA1211	protein_coding	KIAA1211 [Source:HGNC Symbol;Acc:29219]	cg25769043, cg12879013
ENSG00000156222	-0.622059	5.11838e-14	-3.98116	0.000294063	0.0205694	0.32207	SLC28A1	protein_coding	solute carrier family 28 (concentrative nucleoside transporter), member 1 [Source:HGNC Symbol;Acc:11001]	cg17005974, cg12302621, cg08271842, cg04946982, cg21427548
ENSG00000187513	-0.622019	-4.39782e-13	-4.13776	0.000184048	0.0178114	0.743645	GJA4	protein_coding	gap junction protein, alpha 4, 37kDa [Source:HGNC Symbol;Acc:4278]	cg21408294, cg22558673, cg00416130, cg07070934, cg10106804, cg01822203, cg13364230, cg15006973
ENSG00000138080	-0.621862	-1.10388e-13	-4.32107	0.000105637	0.0158985	1.24396	EMILIN1	protein_coding	elastin microfibril interfacer 1 [Source:HGNC Symbol;Acc:19880]	cg23089872, cg12068627, cg03514843, cg19399165, cg14021880, cg19815863, cg05029532
ENSG00000215845	-0.621792	-6.16451e-14	-4.50184	6.0729e-05	0.0149166	1.7435	TSTD1	protein_coding	thiosulfate sulfurtransferase (rhodanese)-like domain containing 1 [Source:HGNC Symbol;Acc:35410]	cg24411043, cg00329300, cg11731300, cg13466383, cg24161057, cg13906823, cg12426196, cg18147168, cg22110569, cg17192754, cg07883333, cg13458210
ENSG00000270149	-0.621792	-6.16451e-14	-4.50184	6.0729e-05	0.0149166	1.7435	RP11-544M22.13	protein_coding	Uncharacterized protein [Source:UniProtKB/TrEMBL;Acc:R4GMV9]	cg24411043, cg00329300, cg11731300, cg13466383, cg24161057, cg13906823, cg12426196, cg18147168, cg22110569, cg17192754, cg07883333, cg13458210
ENSG00000204183	-0.62165	-8.05525e-14	-3.86522	0.000414457	0.0227444	0.0138621	GDF5OS	protein_coding	growth differentiation factor 5 opposite strand [Source:HGNC Symbol;Acc:33435]	cg26735503, cg05060427
ENSG00000185963	-0.621488	-6.55651e-13	-3.84992	0.000433547	0.0231403	-0.0265426	BICD2	protein_coding	bicaudal D homolog 2 (Drosophila) [Source:HGNC Symbol;Acc:17208]	cg08439468, cg05969697, cg01049138
ENSG00000106692	-0.620261	2.19682e-13	-3.59127	0.000919161	0.0296858	-0.699235	FKTN	protein_coding	fukutin [Source:HGNC Symbol;Acc:3622]	cg16998207, cg01500881, cg24904150, cg12531208, cg23213170
ENSG00000231274	-0.619656	-3.518e-13	-4.24045	0.000134964	0.0166316	1.02308	SBK3	protein_coding	SH3 domain binding kinase family, member 3 [Source:HGNC Symbol;Acc:44121]	cg11992194, cg04729415, cg18570844, cg11384625, cg24720619, cg11567325, cg17406543, cg22785702, cg17174800, cg13908702, cg23034487, cg24901347, cg07468577
ENSG00000185187	-0.619393	-2.26049e-13	-3.45054	0.00137179	0.0348082	-1.05623	SIGIRR	protein_coding	single immunoglobulin and toll-interleukin 1 receptor (TIR) domain [Source:HGNC Symbol;Acc:30575]	cg02950886, cg21137026, cg19202014, cg11624233, cg02996181, cg13463639, cg00622819, cg18896040, cg15645463
ENSG00000187231	-0.619306	2.8288e-14	-3.54626	0.00104546	0.0313296	-0.814147	SESTD1	protein_coding	SEC14 and spectrin domains 1 [Source:HGNC Symbol;Acc:18379]	cg09611905, cg07205374, cg26619478, cg10116037, cg25125488
ENSG00000135506	-0.61881	1.00345e-13	-3.62921	0.000824222	0.0285788	-0.601844	OS9	protein_coding	osteosarcoma amplified 9, endoplasmic reticulum lectin [Source:HGNC Symbol;Acc:16994]	cg09271407, cg18799399, cg00062356, cg07817320, cg26411687, cg18723031, cg15848620, cg18357645, cg08689322, cg14789804, cg24370642
ENSG00000164458	-0.618729	-8.66854e-14	-4.21895	0.000144045	0.016767	0.964395	T	protein_coding	T, brachyury homolog (mouse) [Source:HGNC Symbol;Acc:11515]	cg23688510, cg02149708, cg05655837, cg17188046, cg14638883, cg19675288, cg06073449, cg06463958, cg13032463, cg07167507, cg19954341
ENSG00000113396	-0.618196	1.90817e-13	-3.33364	0.00190351	0.0396325	-1.34736	SLC27A6	protein_coding	solute carrier family 27 (fatty acid transporter), member 6 [Source:HGNC Symbol;Acc:11000]	cg26802026, cg02271895, cg17564775, cg10866940, cg05209584, cg12940822, cg17958315, cg14413263, cg13203474, cg04929533, cg06993118
ENSG00000268809	-0.61759	4.38235e-13	-4.486	6.37619e-05	0.0149718	1.6995	AC012360.2	protein_coding	LOC644617 protein; Uncharacterized protein [Source:UniProtKB/TrEMBL;Acc:Q96FE4]	cg08574562
ENSG00000152611	-0.617383	2.00889e-14	-3.45599	0.00135085	0.0347212	-1.04253	CAPSL	protein_coding	calcyphosine-like [Source:HGNC Symbol;Acc:28375]	cg02273827, cg24202119, cg10994379, cg07741805
ENSG00000198844	-0.617333	-1.1177e-12	-4.03984	0.000246867	0.019698	0.479371	ARHGEF15	protein_coding	Rho guanine nucleotide exchange factor (GEF) 15 [Source:HGNC Symbol;Acc:15590]	cg17212698, cg09707395, cg19537511, cg24865086
ENSG00000253110	-0.616948	3.06687e-13	-4.48035	6.48788e-05	0.0149848	1.68382	CTB-78H18.1	protein_coding	Uncharacterized protein [Source:UniProtKB/TrEMBL;Acc:E5RFQ6]	cg17760114, cg17879339, cg15246994, cg24875961
ENSG00000163545	-0.616754	-8.36325e-14	-3.64831	0.000780084	0.0279468	-0.55265	NUAK2	protein_coding	NUAK family, SNF1-like kinase, 2 [Source:HGNC Symbol;Acc:29558]	cg07033903, cg05938725, cg00997411, cg21467719, cg08495870, cg20001087, cg08712572, cg05132838
ENSG00000204428	-0.6159	1.17406e-13	-3.72493	0.000624856	0.0257399	-0.354142	LY6G5C	protein_coding	lymphocyte antigen 6 complex, locus G5C [Source:HGNC Symbol;Acc:13932]	cg03570253, cg03141756, cg08295498, cg07393822, cg00265307
ENSG00000118298	-0.615866	-3.61466e-13	-4.16659	0.000168735	0.0170648	0.821871	CA14	protein_coding	carbonic anhydrase XIV [Source:HGNC Symbol;Acc:1372]	cg15503235, cg20791007, cg03969696, cg19320294
ENSG00000167460	-0.615537	-7.0293e-13	-3.8256	0.000465661	0.0235644	-0.0906389	TPM4	protein_coding	tropomyosin 4 [Source:HGNC Symbol;Acc:12013]	cg16283751, cg19534021, cg17744295, cg07810884, cg22041417, cg00068745, cg08917058, cg27174787
ENSG00000100739	-0.615098	1.05265e-12	-4.97837	1.37948e-05	0.00990644	3.08249	BDKRB1	protein_coding	bradykinin receptor B1 [Source:HGNC Symbol;Acc:1029]	cg14068228, cg08185576, cg13965707, cg02806289, cg02452203, cg10528989, cg15204734
ENSG00000183160	-0.614978	2.3964e-13	-3.47506	0.00127992	0.0340655	-0.994512	TMEM119	protein_coding	transmembrane protein 119 [Source:HGNC Symbol;Acc:27884]	cg22836470, cg20781235, cg16708012, cg11706083, cg17857510, cg09834392
ENSG00000129292	-0.614795	2.04064e-13	-4.11685	0.00019599	0.017848	0.687045	PHF20L1	protein_coding	PHD finger protein 20-like 1 [Source:HGNC Symbol;Acc:24280]	cg25235848, cg05307234, cg27342122, cg11030783, cg24511731, cg19422922, cg02898212, cg22676654, cg17601216, cg24853644
ENSG00000204740	-0.614312	5.08825e-13	-3.94047	0.000331822	0.0211529	0.213518	MALRD1	protein_coding	MAM and LDL receptor class A domain containing 1 [Source:HGNC Symbol;Acc:24331]	cg14718835, cg05165482
ENSG00000106819	-0.614168	4.08494e-13	-3.98746	0.000288599	0.0205694	0.338929	ASPN	protein_coding	asporin [Source:HGNC Symbol;Acc:14872]	cg17244442, cg26478992
ENSG00000179862	-0.613724	-8.30943e-13	-3.91189	0.000361121	0.0216766	0.137523	CITED4	protein_coding	Cbp/p300-interacting transactivator, with Glu/Asp-rich carboxy-terminal domain, 4 [Source:HGNC Symbol;Acc:18696]	cg06949234, cg02368874, cg22748573, cg15123881, cg11240320, cg23962560, cg08719289, cg10705800, cg01393991, cg06021832
ENSG00000152193	-0.61362	-5.62245e-13	-4.50169	6.07561e-05	0.0149166	1.74309	RNF219	protein_coding	ring finger protein 219 [Source:HGNC Symbol;Acc:20308]	cg14470869, cg14691051, cg05974232, cg07926092, cg16288713, cg01819759, cg05295671, cg21838488, cg21964662
ENSG00000188909	-0.613316	4.54156e-13	-4.47544	6.58649e-05	0.0149848	1.67021	BSX	protein_coding	brain-specific homeobox [Source:HGNC Symbol;Acc:20450]	cg16167240, cg04092231, cg11141380, cg02179652, cg02078690, cg27314569, cg02159381, cg20638016, cg11908384, cg07021181, cg18675049
ENSG00000185920	-0.613166	-3.56507e-13	-3.51889	0.00113026	0.0324305	-0.883699	PTCH1	protein_coding	patched 1 [Source:HGNC Symbol;Acc:9585]	cg14572728, cg26878949, cg13227982
ENSG00000134532	-0.611697	-1.86525e-13	-4.53148	5.54303e-05	0.0149166	1.82592	SOX5	protein_coding	SRY (sex determining region Y)-box 5 [Source:HGNC Symbol;Acc:11201]	cg06140588, cg19802185, cg21862372, cg07322848, cg13817265, cg16397701
ENSG00000184203	-0.611681	-5.86698e-13	-4.28211	0.000118932	0.0162027	1.13707	PPP1R2	protein_coding	protein phosphatase 1, regulatory (inhibitor) subunit 2 [Source:HGNC Symbol;Acc:9288]	cg26360732, cg04332258, cg13335434, cg23601697, cg04944291, cg14265868, cg16908860, cg19280968, cg20132545, cg04885336, cg24284079
ENSG00000162494	-0.611327	-2.09624e-13	-3.92928	0.000343015	0.0212704	0.18372	LRRC38	protein_coding	leucine rich repeat containing 38 [Source:HGNC Symbol;Acc:27005]	cg13788258, cg23974336, cg12937438, cg23071120, cg26536189, cg24564998, cg12414759, cg27044429
ENSG00000186204	-0.611258	3.23937e-13	-3.57596	0.000960374	0.0304133	-0.738395	CYP4F12	protein_coding	cytochrome P450, family 4, subfamily F, polypeptide 12 [Source:HGNC Symbol;Acc:18857]	cg14711976, cg02824980
ENSG00000081320	0.610949	4.65412e-14	4.21829	0.000144334	0.016767	0.962587	STK17B	protein_coding	serine/threonine kinase 17b [Source:HGNC Symbol;Acc:11396]	cg16220933, cg18728029, cg02825243
ENSG00000125877	-0.610805	-3.22468e-13	-3.90254	0.000371248	0.0219398	0.112689	ITPA	protein_coding	inosine triphosphatase (nucleoside triphosphate pyrophosphatase) [Source:HGNC Symbol;Acc:6176]	cg20827880, cg13361665, cg06083669, cg14212634, cg24854787, cg23707656, cg04692942, cg06580891, cg17027046
ENSG00000204704	-0.61062	9.75601e-14	-3.81102	0.000485993	0.0239044	-0.128961	OR2W1	protein_coding	olfactory receptor, family 2, subfamily W, member 1 [Source:HGNC Symbol;Acc:8281]	NA
ENSG00000272897	-0.609912	3.24098e-13	-3.66042	0.00075328	0.0275858	-0.521388	RP1-309K20.6	protein_coding		cg06306676, cg20636246, cg01811920, cg00540348
ENSG00000182327	-0.609817	-4.69799e-13	-3.96016	0.000312994	0.021014	0.266002	GLTPD2	protein_coding	glycolipid transfer protein domain containing 2 [Source:HGNC Symbol;Acc:33756]	cg15589042, cg27318622, cg21334677, cg07208649, cg03704673
ENSG00000064989	-0.609362	4.87924e-13	-3.90595	0.000367526	0.0218755	0.121736	CALCRL	protein_coding	calcitonin receptor-like [Source:HGNC Symbol;Acc:16709]	cg21350115
ENSG00000214167	-0.609046	2.25384e-13	-4.12568	0.000190858	0.017848	0.710932	AC005544.1	protein_coding	Uncharacterized protein [Source:UniProtKB/TrEMBL;Acc:H0Y3C3]	cg06260647, cg25160190, cg25034117, cg21644011, cg20536841, cg00086995, cg05313647, cg20099353, cg02674179
ENSG00000178177	-0.608804	5.05225e-13	-3.35172	0.00181004	0.0385813	-1.30267	LCORL	protein_coding	ligand dependent nuclear receptor corepressor-like [Source:HGNC Symbol;Acc:30776]	cg06775055, cg16659246, cg05762700, cg08925142, cg10582946, cg22315542, cg01669907, cg01089331
ENSG00000259133	-0.6088	5.82504e-13	-4.12799	0.000189535	0.017848	0.717194	RP11-1085N6.3	protein_coding	Uncharacterized protein [Source:UniProtKB/TrEMBL;Acc:G3V4C5]	cg20794121, cg10247374, cg11668797, cg08934402, cg07354458, cg04593843
ENSG00000196778	-0.608289	3.04263e-13	-3.77966	0.000532718	0.0246733	-0.211247	OR52K1	protein_coding	olfactory receptor, family 52, subfamily K, member 1 [Source:HGNC Symbol;Acc:15222]	cg17603909, cg00423185
ENSG00000105711	0.608143	-1.36512e-13	4.20466	0.000150407	0.0168263	0.925454	SCN1B	protein_coding	sodium channel, voltage-gated, type I, beta subunit [Source:HGNC Symbol;Acc:10586]	cg02495670, cg02017041, cg02499923, cg04635671, cg22516651, cg06668844
ENSG00000165644	0.607175	2.24836e-13	4.02753	0.000256111	0.0200309	0.446307	COMTD1	protein_coding	catechol-O-methyltransferase domain containing 1 [Source:HGNC Symbol;Acc:26309]	cg14493508, cg26103201, cg17226566, cg02749825, cg18620298, cg23068548, cg00478333, cg16004814, cg04944931, cg02271943, cg26305606
ENSG00000156509	0.607133	5.42553e-13	4.07221	0.000224081	0.0190744	0.566492	FBXO43	protein_coding	F-box protein 43 [Source:HGNC Symbol;Acc:28521]	cg00741661, cg20264972, cg22727641, cg00793795, cg13244592, cg17896947, cg09723184, cg19190258, cg01503856
ENSG00000115718	-0.606888	2.59523e-13	-4.01157	0.000268605	0.0202851	0.403477	PROC	protein_coding	protein C (inactivator of coagulation factors Va and VIIIa) [Source:HGNC Symbol;Acc:9451]	cg08898371, cg12250062, cg25457027, cg02219197, cg01080915, cg22856114, cg06038358, cg26718585
ENSG00000168546	-0.606492	-2.93198e-13	-3.71086	0.000650912	0.0261256	-0.390714	GFRA2	protein_coding	GDNF family receptor alpha 2 [Source:HGNC Symbol;Acc:4244]	cg18244362, cg27034110, cg05722204, cg03475216, cg11159599
ENSG00000154553	-0.605593	-3.1146e-13	-3.33589	0.00189167	0.0395111	-1.34182	PDLIM3	protein_coding	PDZ and LIM domain 3 [Source:HGNC Symbol;Acc:20767]	cg13458212, cg09027651, cg03181899, cg22965511, cg01467329, cg02515725, cg27599788, cg13376515
ENSG00000142046	-0.605577	-8.18819e-14	-4.1674	0.000168321	0.0170648	0.824082	TMEM91	protein_coding	transmembrane protein 91 [Source:HGNC Symbol;Acc:32393]	cg26988916, cg15160195, cg09428571, cg15726807, cg13342441
ENSG00000255730	-0.605577	-8.18819e-14	-4.1674	0.000168321	0.0170648	0.824082	CTC-435M10.3	protein_coding	2-oxoisovalerate dehydrogenase subunit alpha, mitochondrial; Uncharacterized protein [Source:UniProtKB/TrEMBL;Acc:F5H5P2]	cg26988916, cg15160195, cg09428571, cg15726807, cg13342441
ENSG00000053108	0.605239	-5.14996e-14	4.93561	1.5774e-05	0.0103837	2.96134	FSTL4	protein_coding	follistatin-like 4 [Source:HGNC Symbol;Acc:21389]	cg18525611, cg04504441, cg02886837, cg00586365, cg25475603, cg13518461, cg07370141, cg15380263, cg05179172
ENSG00000070950	-0.605141	3.51923e-13	-3.83855	0.000448278	0.0233191	-0.0565163	RAD18	protein_coding	RAD18 homolog (S. cerevisiae) [Source:HGNC Symbol;Acc:18278]	cg16953067, cg26640549, cg21877238, cg01884537, cg22371859, cg08506572, cg03287469, cg07255909
ENSG00000153253	-0.604837	-1.63961e-13	-3.57381	0.000966305	0.0305085	-0.743891	SCN3A	protein_coding	sodium channel, voltage-gated, type III, alpha subunit [Source:HGNC Symbol;Acc:10590]	cg18295068, cg17754914
ENSG00000164080	-0.604715	6.818e-13	-4.1406	0.000182476	0.0178114	0.751365	RAD54L2	protein_coding	RAD54-like 2 (S. cerevisiae) [Source:HGNC Symbol;Acc:29123]	cg04903693, cg18017827, cg02423494
ENSG00000169398	-0.604702	-4.6778e-13	-3.96403	0.000309417	0.0209856	0.276332	PTK2	protein_coding	protein tyrosine kinase 2 [Source:HGNC Symbol;Acc:9611]	cg11398680, cg16624272, cg06044767, cg09445682
ENSG00000143412	-0.604478	-5.90597e-13	-3.77532	0.000539508	0.0247169	-0.222597	ANXA9	protein_coding	annexin A9 [Source:HGNC Symbol;Acc:547]	cg18745917, cg25468058, cg07337598, cg20437604, cg14934702, cg13320146
ENSG00000101350	-0.604356	-3.05491e-13	-3.77449	0.000540816	0.0247169	-0.224768	KIF3B	protein_coding	kinesin family member 3B [Source:HGNC Symbol;Acc:6320]	cg10369049, cg00441136, cg10991681, cg04802826, cg07518170, cg13433937, cg18457773, cg12901215, cg26304141, cg00260888, cg01951308, cg02729805, cg10110953
ENSG00000167755	-0.604343	2.94472e-14	-4.18286	0.000160648	0.0170648	0.866109	KLK6	protein_coding	kallikrein-related peptidase 6 [Source:HGNC Symbol;Acc:6367]	cg18967533, cg18552334, cg07837433, cg11142352, cg21256656, cg25463943
ENSG00000185909	0.604193	-3.62054e-13	4.94639	1.52501e-05	0.0103837	2.99185	KLHDC8B	protein_coding	kelch domain containing 8B [Source:HGNC Symbol;Acc:28557]	cg14611230, cg14699057, cg02742033, cg04005725, cg00708060, cg16497277, cg18654377, cg06212747, cg03163443, cg07084973, cg00958812, cg10872212
ENSG00000178522	-0.603977	1.27286e-12	-4.00752	0.000271863	0.0202982	0.392637	AMBN	protein_coding	ameloblastin (enamel matrix protein) [Source:HGNC Symbol;Acc:452]	cg13732249, cg13523386
ENSG00000205445	-0.603711	-1.2814e-13	-3.75327	0.000575369	0.0251387	-0.280253	KRTAP10-2	protein_coding	keratin associated protein 10-2 [Source:HGNC Symbol;Acc:22967]	cg19742172, cg17951403, cg04994273, cg12501220, cg24655363
ENSG00000162341	-0.603312	-2.85179e-13	-4.18487	0.000159676	0.0170648	0.871577	TPCN2	protein_coding	two pore segment channel 2 [Source:HGNC Symbol;Acc:20820]	cg22484980, cg26755111, cg23247191, cg25170956, cg01930488, cg19359505, cg08278582, cg10490196, cg06096695
ENSG00000065328	-0.60309	-4.7709e-13	-4.14921	0.000177807	0.0176898	0.774706	MCM10	protein_coding	minichromosome maintenance complex component 10 [Source:HGNC Symbol;Acc:18043]	cg17340043, cg20595580, cg24995352, cg27597790, cg11728900, cg05367248, cg01237870, cg12195984, cg05505307, cg13687831
ENSG00000156689	-0.602865	-1.56137e-13	-3.37534	0.00169449	0.0376344	-1.24409	GLYATL2	protein_coding	glycine-N-acyltransferase-like 2 [Source:HGNC Symbol;Acc:24178]	cg18102998, cg26379859, cg01869193
ENSG00000166840	-0.602865	-1.56137e-13	-3.37534	0.00169449	0.0376344	-1.24409	GLYATL1	protein_coding	glycine-N-acyltransferase-like 1 [Source:HGNC Symbol;Acc:30519]	cg18102998, cg26379859, cg01869193
ENSG00000224130	-0.602865	-1.56137e-13	-3.37534	0.00169449	0.0376344	-1.24409	AP001652.1	protein_coding	Uncharacterized protein; cDNA FLJ60524 [Source:UniProtKB/TrEMBL;Acc:B4DH84]	cg18102998, cg26379859, cg01869193
ENSG00000104331	-0.602576	2.45663e-13	-3.5591	0.00100782	0.0310014	-0.781434	IMPAD1	protein_coding	inositol monophosphatase domain containing 1 [Source:HGNC Symbol;Acc:26019]	cg14234680, cg13286318, cg03001457, cg10651600, cg23905419, cg03732295, cg18805894, cg09102447, cg20979637
ENSG00000157653	-0.602453	6.5356e-14	-3.30611	0.00205476	0.0410547	-1.41518	C9orf43	protein_coding	chromosome 9 open reading frame 43 [Source:HGNC Symbol;Acc:23570]	cg27243860, cg04615509, cg00070052, cg00047469, cg11265618, cg14412733
ENSG00000120937	-0.602437	1.89183e-13	-3.81598	0.000478988	0.0238871	-0.115943	NPPB	protein_coding	natriuretic peptide B [Source:HGNC Symbol;Acc:7940]	cg24697075, cg14506552, cg17641943, cg00831929, cg26614504, cg13885623, cg06579118, cg01807377, cg04779720, cg05757654, cg16168848, cg22927043, cg08062194
ENSG00000100342	0.602383	-5.28831e-14	3.92503	0.000347351	0.0212901	0.172437	APOL1	protein_coding	apolipoprotein L, 1 [Source:HGNC Symbol;Acc:618]	cg03211381, cg08415592, cg07713361
ENSG00000196407	-0.602328	-3.11343e-13	-3.39387	0.00160882	0.0370223	-1.19799	THEM5	protein_coding	thioesterase superfamily member 5 [Source:HGNC Symbol;Acc:26755]	cg01062247, cg18081104, cg11344950, cg26292918, cg05225503
ENSG00000067057	-0.602019	1.0091e-12	-4.39221	8.50155e-05	0.0152202	1.43987	PFKP	protein_coding	phosphofructokinase, platelet [Source:HGNC Symbol;Acc:8878]	cg06188744, cg13168774
ENSG00000016391	-0.601955	8.81544e-13	-4.13318	0.000186598	0.0178114	0.731255	CHDH	protein_coding	choline dehydrogenase [Source:HGNC Symbol;Acc:24288]	cg07356771, cg08887694, cg23897178, cg08342169, cg25538887, cg13036855, cg05331498, cg12991365, cg18859045, cg01265281
ENSG00000196693	-0.601676	-9.02664e-13	-4.6406	3.95636e-05	0.0137179	2.13047	ZNF33B	protein_coding	zinc finger protein 33B [Source:HGNC Symbol;Acc:13097]	cg03180457, cg17591832, cg13222854, cg24494556, cg13590978, cg10001458
ENSG00000163833	-0.601514	5.67705e-13	-3.52175	0.0011211	0.0323679	-0.876451	FBXO40	protein_coding	F-box protein 40 [Source:HGNC Symbol;Acc:29816]	cg07533895, cg21395018, cg07378309, cg02845063
ENSG00000258729	-0.601045	1.91197e-13	-3.41802	0.0015034	0.0359872	-1.13773	DKFZP434O1614	protein_coding		cg04496403, cg27014546, cg27555263, cg24518084
ENSG00000122376	0.600047	-1.00637e-12	4.59399	4.5702e-05	0.0142133	2.0002	FAM35A	protein_coding	family with sequence similarity 35, member A [Source:HGNC Symbol;Acc:28773]	cg13665871, cg01433114, cg13988207, cg08401972, cg22868543
ENSG00000189099	-0.599825	-6.45783e-13	-3.40488	0.0015599	0.0362949	-1.17054	PRSS48	protein_coding	protease, serine, 48 [Source:HGNC Symbol;Acc:24635]	cg10600967, cg16142054, cg23805962, cg02708003, cg12996417, cg01512721, cg04031424
ENSG00000141150	-0.599748	-1.27674e-13	-3.37841	0.00168002	0.0375315	-1.23647	RASL10B	protein_coding	RAS-like, family 10, member B [Source:HGNC Symbol;Acc:30295]	cg06576742, cg01897092, cg03421926, cg07357963, cg02980604, cg17113495, cg00151914, cg24149295, cg20496643, cg14622441
ENSG00000075142	-0.599588	-1.04023e-12	-5.61313	1.8557e-06	0.00650157	4.89379	SRI	protein_coding	sorcin [Source:HGNC Symbol;Acc:11292]	cg08160526
ENSG00000213853	-0.598944	2.13452e-13	-3.46828	0.00130471	0.0342862	-1.01159	EMP2	protein_coding	epithelial membrane protein 2 [Source:HGNC Symbol;Acc:3334]	cg18539745, cg04310964, cg07406359, cg06713374, cg21503093, cg14811636, cg02915570, cg18651997, cg25968721, cg00451635, cg01654820, cg04339790
ENSG00000168394	-0.59861	-1.19766e-13	-4.26746	0.000124344	0.0164536	1.09695	TAP1	protein_coding	transporter 1, ATP-binding cassette, sub-family B (MDR/TAP) [Source:HGNC Symbol;Acc:43]	cg11012835, cg23922920, cg27572016, cg25110511, cg17199468, cg18903583, cg20194454, cg07504780, cg14272068, cg12641838, cg01692674, cg24718356, cg20729846, cg02551145, cg07250080, cg07156249
ENSG00000182053	-0.598404	3.61589e-14	-3.79519	0.000509062	0.0242831	-0.170537	TRIM49B	protein_coding	tripartite motif containing 49B [Source:HGNC Symbol;Acc:42955]	cg16351410
ENSG00000100219	-0.597887	-5.81842e-13	-3.90672	0.00036669	0.0218755	0.12378	XBP1	protein_coding	X-box binding protein 1 [Source:HGNC Symbol;Acc:12801]	cg02145211, cg11188618, cg26306411, cg22977667, cg09610675, cg03264670, cg15146966, cg10747603, cg21371498, cg18940763, cg19333086, cg23816136
ENSG00000188707	-0.597573	6.90237e-15	-3.41264	0.00152628	0.0360596	-1.15117	ZBED6CL	protein_coding	ZBED6 C-terminal like [Source:HGNC Symbol;Acc:21720]	cg14471840, cg20612655, cg16098921, cg12556325, cg09137301, cg04999691
ENSG00000164691	-0.597516	-4.99549e-14	-3.92938	0.000342914	0.0212704	0.183984	TAGAP	protein_coding	T-cell activation RhoGTPase activating protein [Source:HGNC Symbol;Acc:15669]	cg05262335, cg12934646, cg05697870
ENSG00000138722	-0.597055	9.22065e-13	-3.92437	0.000348035	0.0212901	0.170669	MMRN1	protein_coding	multimerin 1 [Source:HGNC Symbol;Acc:7178]	cg16836502, cg20151982
ENSG00000164867	-0.596977	1.6294e-14	-3.60392	0.000886385	0.0292233	-0.666807	NOS3	protein_coding	nitric oxide synthase 3 (endothelial cell) [Source:HGNC Symbol;Acc:7876]	cg06971766, cg19963510, cg03842617
ENSG00000182851	-0.596712	-4.53358e-13	-3.83432	0.000453886	0.0234326	-0.0676675	GPIHBP1	protein_coding	glycosylphosphatidylinositol anchored high density lipoprotein binding protein 1 [Source:HGNC Symbol;Acc:24945]	cg24278090, cg08293483, cg01121892, cg14566475, cg25496417, cg11270656
ENSG00000175336	-0.596202	1.77372e-13	-3.54977	0.00103503	0.0312021	-0.805201	APOF	protein_coding	apolipoprotein F [Source:HGNC Symbol;Acc:615]	cg20366458, cg14024899, cg20255713, cg04225197, cg23373888
ENSG00000100441	-0.595934	5.84516e-13	-3.62123	0.000843367	0.0288232	-0.622364	KHNYN	protein_coding	KH and NYN domain containing [Source:HGNC Symbol;Acc:20166]	cg23253582, cg26766772, cg08016929, cg01318702, cg11124677, cg14767529, cg19584674, cg05760053, cg10759590, cg11837267, cg01834776
ENSG00000115392	-0.59523	4.34875e-14	-4.21249	0.000146889	0.0168263	0.94678	FANCL	protein_coding	Fanconi anemia, complementation group L [Source:HGNC Symbol;Acc:20748]	cg18867141, cg15664967, cg09452692, cg19679281, cg18816705, cg06968475, cg21360335, cg24308989, cg19421528, cg11018410
ENSG00000105707	-0.595161	-4.81221e-13	-3.83858	0.000448237	0.0233191	-0.0564348	HPN	protein_coding	hepsin [Source:HGNC Symbol;Acc:5155]	cg08380252, cg15180656, cg25341560, cg11749828, cg05701235, cg24715735, cg15234271, cg06151964, cg21484586
ENSG00000100281	-0.594959	-3.24901e-14	-4.25782	0.000128037	0.0164536	1.07057	HMGXB4	protein_coding	HMG box domain containing 4 [Source:HGNC Symbol;Acc:5003]	cg05358754, cg05146074, cg24690457, cg06625062, cg20781212, cg02036077, cg00697239, cg03070533, cg25301142, cg11142944
ENSG00000156970	-0.594914	7.13026e-14	-3.46515	0.00131634	0.0343964	-1.01949	BUB1B	protein_coding	BUB1 mitotic checkpoint serine/threonine kinase B [Source:HGNC Symbol;Acc:1149]	cg07019442, cg24584161, cg24221715, cg27380503, cg20259534, cg03763391, cg21893314, cg27329848, cg05289639, cg02847760, cg04887414, cg14343107
ENSG00000176720	-0.594421	-1.96722e-13	-3.53356	0.00108402	0.0319756	-0.846452	BOK	protein_coding	BCL2-related ovarian killer [Source:HGNC Symbol;Acc:1087]	cg03558769, cg00603172, cg20361407, cg11374368, cg08665810, cg24436906, cg00318320, cg21117668, cg23081513
ENSG00000162761	-0.594324	-5.0243e-13	-3.85958	0.000421388	0.0228632	-0.00101998	LMX1A	protein_coding	LIM homeobox transcription factor 1, alpha [Source:HGNC Symbol;Acc:6653]	cg02847948, cg11494337, cg09248345, cg04351049, cg09069138, cg10623918, cg02885925, cg03077645, cg26436962, cg23971170, cg02361878, cg02054776, cg22937563, cg15654025
ENSG00000169299	-0.594309	-7.15685e-14	-4.16451	0.000169798	0.0170648	0.816214	PGM2	protein_coding	phosphoglucomutase 2 [Source:HGNC Symbol;Acc:8906]	cg04604666, cg18081881, cg05464817, cg27270003, cg01149896, cg23560727, cg11104914, cg00107632, cg13596040
ENSG00000106436	-0.594051	7.26159e-14	-3.89595	0.000378546	0.0219803	0.095211	MYL10	protein_coding	myosin, light chain 10, regulatory [Source:HGNC Symbol;Acc:29825]	cg12958661, cg06206357, cg01981960
ENSG00000131730	0.593861	4.8364e-13	4.03328	0.000251756	0.019808	0.461733	CKMT2	protein_coding	creatine kinase, mitochondrial 2 (sarcomeric) [Source:HGNC Symbol;Acc:1996]	cg27583677, cg22560937, cg22979433, cg25479732, cg08613634, cg12827530, cg05034068, cg11323506, cg23425533, cg10978355
ENSG00000035687	-0.593829	-1.29789e-13	-4.0687	0.00022645	0.0191489	0.557028	ADSS	protein_coding	adenylosuccinate synthase [Source:HGNC Symbol;Acc:292]	cg14160632, cg05725080, cg26670485, cg12914748, cg05590267, cg01571579, cg06090351, cg03992063, cg00418219
ENSG00000161573	-0.593284	6.5625e-13	-3.86304	0.000417124	0.0227557	0.00810747	CCL16	protein_coding	chemokine (C-C motif) ligand 16 [Source:HGNC Symbol;Acc:10614]	cg10190509, cg26738437, cg03493130, cg16983055, cg05766474, cg25090152, cg22254135, cg15593714, cg14237025, cg06562246
ENSG00000196497	-0.593235	4.10308e-16	-3.77594	0.000538544	0.0247169	-0.220995	IPO4	protein_coding	importin 4 [Source:HGNC Symbol;Acc:19426]	cg03513752, cg12326934, cg05160963, cg21660424, cg23302284, cg10212517, cg18225536, cg01913958, cg01075497, cg11646704, cg14281756, cg12903186, cg04567600
ENSG00000198046	0.59321	3.70248e-13	4.18234	0.000160901	0.0170648	0.864691	ZNF667	protein_coding	zinc finger protein 667 [Source:HGNC Symbol;Acc:28854]	cg03289872, cg15600627, cg24411929, cg09927569
ENSG00000101306	-0.592728	-2.15853e-13	-3.55251	0.00102698	0.0311301	-0.798235	MYLK2	protein_coding	myosin light chain kinase 2 [Source:HGNC Symbol;Acc:16243]	cg20779276, cg03483836, cg11411922, cg18034859, cg20861822, cg00885918, cg08726417, cg17643662, cg05152503, cg23827284, cg23476802, cg10811502, cg19961522
ENSG00000198546	-0.592502	1.77945e-13	-3.88209	0.000394345	0.022285	0.0585068	ZNF511	protein_coding	zinc finger protein 511 [Source:HGNC Symbol;Acc:28445]	cg17851392, cg04070692, cg15856055, cg17770886, cg08961906, cg10870786, cg04004567, cg05658858, cg06130365, cg03867445, cg01951240
ENSG00000242498	-0.592255	-1.38922e-13	-3.67295	0.000726502	0.027149	-0.489016	C15orf38	protein_coding	chromosome 15 open reading frame 38 [Source:HGNC Symbol;Acc:28782]	cg13556511, cg09234378, cg13379851, cg25816893, cg15465623, cg01087294, cg22410057, cg27294796, cg20204991, cg26702670, cg07961715, cg06184785
ENSG00000250021	-0.591757	-1.39891e-13	-3.6706	0.000731457	0.0271526	-0.495097	C15orf38-AP3S2	protein_coding	C15orf38-AP3S2 readthrough [Source:HGNC Symbol;Acc:38824]	cg15096085, cg13556511, cg09234378, cg13379851, cg25816893, cg15465623, cg01087294, cg22410057, cg27294796, cg20204991, cg26702670, cg07961715, cg06184785
ENSG00000196646	-0.591632	-1.62147e-13	-3.54689	0.0010436	0.0312976	-0.812559	ZNF136	protein_coding	zinc finger protein 136 [Source:HGNC Symbol;Acc:12920]	cg26333165, cg08384110, cg20993581, cg26454158, cg27388017, cg27423729, cg15675420, cg04311606, cg04533013, cg22580087, cg01061425, cg02268424
ENSG00000174606	-0.591377	-2.21631e-13	-4.10604	0.000202459	0.0181684	0.657813	ANGEL2	protein_coding	angel homolog 2 (Drosophila) [Source:HGNC Symbol;Acc:30534]	cg04795350, cg10027085, cg05364211, cg10976563, cg17386801, cg17969298, cg03386140, cg01961525, cg13381753, cg17768741, cg24410391, cg19863073
ENSG00000163098	-0.590642	-5.75896e-13	-3.34315	0.00185379	0.0389877	-1.32387	BIRC8	protein_coding	baculoviral IAP repeat containing 8 [Source:HGNC Symbol;Acc:14878]	cg10002131, cg16524716, cg10204707, cg24454579, cg19995259
ENSG00000243156	-0.590473	-4.72405e-13	-3.85644	0.00042531	0.0228862	-0.00933276	MICAL3	protein_coding	microtubule associated monooxygenase, calponin and LIM domain containing 3 [Source:HGNC Symbol;Acc:24694]	cg22514253, cg21390428, cg22526477, cg06200397, cg14771451, cg01304700
ENSG00000106178	-0.589856	2.41459e-13	-4.12117	0.000193464	0.017848	0.698723	CCL24	protein_coding	chemokine (C-C motif) ligand 24 [Source:HGNC Symbol;Acc:10623]	cg20716104, cg00681661, cg26995548, cg00103115, cg08451458
ENSG00000165566	-0.589848	-4.30734e-13	-3.91046	0.000362651	0.0217354	0.133726	AMER2	protein_coding	APC membrane recruitment protein 2 [Source:HGNC Symbol;Acc:26360]	cg03369269, cg18034232, cg22141111, cg24296626, cg05438320, cg17205928, cg00313750, cg07348641, cg21052415, cg04323814, cg25069761, cg27386323, cg07716762
ENSG00000130956	-0.589253	-4.5925e-13	-3.50192	0.0011861	0.0331544	-0.926684	HABP4	protein_coding	hyaluronan binding protein 4 [Source:HGNC Symbol;Acc:17062]	cg27364589, cg10957085, cg21345670, cg08372326, cg25260653, cg18582233, cg24462743, cg14041153
ENSG00000130595	-0.589096	-3.5892e-14	-3.95409	0.000318688	0.0211529	0.249804	TNNT3	protein_coding	troponin T type 3 (skeletal, fast) [Source:HGNC Symbol;Acc:11950]	cg10222837, cg19608778, cg06124793, cg12825528, cg26355894, cg27570326, cg21659910, cg22317989, cg16838699, cg08029189, cg22851683
ENSG00000173762	-0.588715	3.13269e-14	-3.68018	0.000711453	0.0270005	-0.470293	CD7	protein_coding	CD7 molecule [Source:HGNC Symbol;Acc:1695]	cg19914554, cg20186396, cg11294761, cg25662857, cg09944616, cg01038738, cg00891191
ENSG00000176853	-0.58868	-1.19754e-13	-3.64988	0.000776561	0.0279149	-0.548603	FAM91A1	protein_coding	family with sequence similarity 91, member A1 [Source:HGNC Symbol;Acc:26306]	cg03963504, cg04724477, cg00189906, cg15903931, cg25698777, cg25657060, cg01351717, cg17492326, cg15047889, cg02993010, cg09578308
ENSG00000106244	0.588443	-3.61612e-13	4.0929	0.000210607	0.0185182	0.622297	PDAP1	protein_coding	PDGFA associated protein 1 [Source:HGNC Symbol;Acc:14634]	cg24205694, cg01615495, cg27418232, cg07477109, cg17841065, cg01115668, cg16415856, cg10883583, cg24434963, cg21899612, cg16327497, cg25782445, cg21786957, cg06688409, cg03993374, cg26120924, cg18634506
ENSG00000187145	-0.588356	-2.8572e-13	-3.62572	0.000832548	0.0286983	-0.610827	MRPS21	protein_coding	mitochondrial ribosomal protein S21 [Source:HGNC Symbol;Acc:14046]	cg03516270, cg07843065, cg02735919, cg09102147, cg27254641, cg25373063, cg01566242, cg18031008, cg02460371, cg09808343, cg15934674
ENSG00000116690	-0.587964	4.55802e-13	-3.72043	0.000633071	0.0257512	-0.365835	PRG4	protein_coding	proteoglycan 4 [Source:HGNC Symbol;Acc:9364]	cg15854570, cg13274183, cg10801670, cg24505619, cg00066270, cg24669741, cg12626411
ENSG00000170923	-0.587398	-5.47583e-13	-4.02113	0.000261054	0.0200964	0.429116	OR7G2	protein_coding	olfactory receptor, family 7, subfamily G, member 2 [Source:HGNC Symbol;Acc:8466]	cg05143386, cg25242988, cg12470428, cg26422402
ENSG00000186212	-0.58733	-1.55585e-14	-3.59354	0.000913185	0.0296706	-0.693411	SOWAHB	protein_coding	sosondowah ankyrin repeat domain family member B [Source:HGNC Symbol;Acc:32958]	cg23891298, cg24423515, cg01258200, cg06046430, cg03477792, cg18351406, cg01751800
ENSG00000139219	-0.586897	8.76394e-13	-3.77366	0.000542141	0.0247262	-0.226959	COL2A1	protein_coding	collagen, type II, alpha 1 [Source:HGNC Symbol;Acc:2200]	cg01291404, cg00270408, cg12235144, cg20255775, cg17054969, cg11721803, cg12120327, cg19601035, cg18990042, cg08886711, cg10502244, cg01906695
ENSG00000169247	-0.586403	6.01787e-14	-3.42986	0.00145413	0.0357843	-1.1081	SH3TC2	protein_coding	SH3 domain and tetratricopeptide repeats 2 [Source:HGNC Symbol;Acc:29427]	cg14818279, cg01965939, cg19962468, cg22621734, cg03016867, cg15502698, cg09548638, cg04751029, cg13806103
ENSG00000189129	-0.586027	-4.51754e-13	-3.73309	0.000610191	0.0254764	-0.332877	PLAC9	protein_coding	placenta-specific 9 [Source:HGNC Symbol;Acc:19255]	cg09603594, cg05869837, cg23637396
ENSG00000109107	-0.58575	8.73548e-14	-3.5854	0.000934771	0.0300435	-0.714272	ALDOC	protein_coding	aldolase C, fructose-bisphosphate [Source:HGNC Symbol;Acc:418]	cg15835620, cg06367117, cg14501061, cg02344926, cg27183188, cg13990559, cg13344757, cg01508908, cg04588888, cg06135449, cg01971632
ENSG00000124795	-0.585613	3.89688e-13	-3.94171	0.000330609	0.0211529	0.216808	DEK	protein_coding	DEK oncogene [Source:HGNC Symbol;Acc:2768]	cg23132254, cg07636757, cg26160196, cg16515064, cg21561142, cg12126043, cg14491465, cg07428446
ENSG00000197020	-0.585222	4.67538e-13	-3.68435	0.000702927	0.0269328	-0.459508	ZNF100	protein_coding	zinc finger protein 100 [Source:HGNC Symbol;Acc:12880]	cg25090653, cg24048439, cg00874721, cg19528206
ENSG00000118640	-0.585108	5.70002e-13	-3.35612	0.00178797	0.0384715	-1.29178	VAMP8	protein_coding	vesicle-associated membrane protein 8 [Source:HGNC Symbol;Acc:12647]	cg12787136, cg06136483, cg17127132, cg03981341, cg13174083, cg27097586, cg10506212, cg11544285, cg20944303, cg19071342
ENSG00000175155	-0.585001	-2.25361e-13	-4.00501	0.000273908	0.0203356	0.385898	YPEL2	protein_coding	yippee-like 2 (Drosophila) [Source:HGNC Symbol;Acc:18326]	cg12080306, cg12340687, cg03195667, cg02484708, cg12320668, cg19872368
ENSG00000184140	-0.584974	5.95054e-14	-3.79727	0.000505966	0.0242285	-0.165069	OR4F6	protein_coding	olfactory receptor, family 4, subfamily F, member 6 [Source:HGNC Symbol;Acc:15372]	cg26155802, cg18034577, cg04108298, cg10783086
ENSG00000105352	-0.584744	-4.38534e-13	-3.39596	0.00159942	0.0369213	-1.19278	CEACAM4	protein_coding	carcinoembryonic antigen-related cell adhesion molecule 4 [Source:HGNC Symbol;Acc:1816]	cg27518582, cg19187564, cg21049958, cg21529807, cg05891548
ENSG00000187612	-0.584281	-5.31585e-13	-4.44703	7.18704e-05	0.0149848	1.59144	OR5W2	protein_coding	olfactory receptor, family 5, subfamily W, member 2 [Source:HGNC Symbol;Acc:15299]	cg26349048, cg13848990
ENSG00000185955	-0.583311	-1.71105e-13	-3.29123	0.0021412	0.0417068	-1.4517	C7orf61	protein_coding	chromosome 7 open reading frame 61 [Source:HGNC Symbol;Acc:22135]	cg02081722, cg11869184, cg25099173, cg27630274
ENSG00000164663	-0.582954	-7.02993e-13	-3.89556	0.000378984	0.0219803	0.0941721	USP49	protein_coding	ubiquitin specific peptidase 49 [Source:HGNC Symbol;Acc:20078]	cg01289140, cg18605858, cg19274820, cg06768644, cg27563210, cg21020089, cg19834997, cg03360723, cg06983827
ENSG00000183379	-0.582737	-3.49262e-13	-3.69212	0.000687269	0.0265607	-0.439353	SYNDIG1L	protein_coding	synapse differentiation inducing 1-like [Source:HGNC Symbol;Acc:32388]	cg13222752, cg10989300, cg06204735, cg08228703, cg21931419, cg24411302, cg04858709
ENSG00000131652	-0.581803	-6.36891e-13	-4.18783	0.000158258	0.0170648	0.879615	THOC6	protein_coding	THO complex 6 homolog (Drosophila) [Source:HGNC Symbol;Acc:28369]	cg22776856, cg27269561, cg21275690, cg24652919, cg07506334, cg00150500, cg00642177, cg17638175, cg06365094, cg06979030, cg00500428
ENSG00000123607	-0.581485	-1.24666e-13	-3.78457	0.000525131	0.0246624	-0.198393	TTC21B	protein_coding	tetratricopeptide repeat domain 21B [Source:HGNC Symbol;Acc:25660]	cg19067791, cg25793693, cg08466051, cg20489467, cg08244885, cg13268671, cg07975663, cg24207698, cg23880496
ENSG00000187266	-0.581243	-6.86976e-13	-3.63627	0.000807633	0.028337	-0.583673	EPOR	protein_coding	erythropoietin receptor [Source:HGNC Symbol;Acc:3416]	cg26864028, cg04857672, cg17317266, cg24477567
ENSG00000197901	-0.581236	9.89176e-13	-3.73939	0.000599104	0.0254429	-0.316458	SLC22A6	protein_coding	solute carrier family 22 (organic anion transporter), member 6 [Source:HGNC Symbol;Acc:10970]	cg12439773, cg04687081, cg06657409, cg05772272, cg12428447, cg20377005, cg04458776
ENSG00000205327	-0.58085	8.27152e-13	-3.90573	0.000367758	0.0218755	0.12117	OR6C68	protein_coding	olfactory receptor, family 6, subfamily C, member 68 [Source:HGNC Symbol;Acc:31297]	cg14841453, cg22109165, cg23468078, cg09684557
ENSG00000106125	-0.580625	4.4749e-13	-3.76822	0.000550815	0.0247957	-0.241181	FAM188B	protein_coding	family with sequence similarity 188, member B [Source:HGNC Symbol;Acc:21916]	cg02543636, cg22398392, cg11576574, cg14911460, cg00690143, cg11670109, cg24139009, cg00676509, cg22629208, cg23298596
ENSG00000206538	-0.580101	-2.3347e-13	-4.18788	0.00015823	0.0170648	0.87977	VGLL3	protein_coding	vestigial like 3 (Drosophila) [Source:HGNC Symbol;Acc:24327]	cg06251539, cg16373010, cg20109541, cg15624852, cg09376680, cg12726110, cg02126446, cg17811545, cg08616593, cg17411055
ENSG00000177675	-0.580096	4.92753e-13	-3.45568	0.00135203	0.0347212	-1.04331	CD163L1	protein_coding	CD163 molecule-like 1 [Source:HGNC Symbol;Acc:30375]	cg00713825
ENSG00000186367	-0.579837	5.41021e-13	-4.62439	4.15995e-05	0.0138072	2.08515	KIAA1024L	protein_coding	KIAA1024-like [Source:HGNC Symbol;Acc:33914]	cg18338067, cg25990773, cg22246275, cg14531319, cg25770304, cg06844661
ENSG00000186868	-0.579442	4.30878e-13	-3.19916	0.00275811	0.0465942	-1.67576	MAPT	protein_coding	microtubule-associated protein tau [Source:HGNC Symbol;Acc:6893]	cg23202543, cg17473914, cg11117266, cg16520312, cg00044095, cg13773723, cg07163735
ENSG00000224153	-0.579266	2.05195e-13	-3.47828	0.00126831	0.033985	-0.986396	RP11-433C9.2	protein_coding	Protein LOC100508383 [Source:UniProtKB/TrEMBL;Acc:C9JSC8]	cg15209219, cg13426136, cg16954447, cg09181720, cg05009295
ENSG00000239704	-0.579126	-1.55324e-10	-3.43271	0.0014425	0.035609	-1.10095	CDRT4	protein_coding	CMT1A duplicated region transcript 4 [Source:HGNC Symbol;Acc:14383]	cg02891803
ENSG00000173145	-0.578927	-3.74296e-13	-4.36666	9.19206e-05	0.0154493	1.36941	NOC3L	protein_coding	nucleolar complex associated 3 homolog (S. cerevisiae) [Source:HGNC Symbol;Acc:24034]	cg08711724, cg00984618, cg27221266, cg07957545, cg15330064, cg07270175, cg07889765, cg08923894
ENSG00000117154	-0.578681	-8.83834e-13	-4.00605	0.00027306	0.0203356	0.388685	IGSF21	protein_coding	immunoglobin superfamily, member 21 [Source:HGNC Symbol;Acc:28246]	cg03259703, cg09390181, cg11232944, cg17217879, cg20844821, cg08005774, cg03993263, cg17945001, cg21578219, cg23349790
ENSG00000130313	-0.578127	-1.91924e-13	-4.41944	7.82147e-05	0.0150598	1.5151	PGLS	protein_coding	6-phosphogluconolactonase [Source:HGNC Symbol;Acc:8903]	cg02266849, cg07680195, cg17932425, cg27467005, cg14733989, cg14531085, cg10262425, cg08189659
ENSG00000138496	-0.57812	5.25965e-13	-3.29688	0.00210799	0.0415257	-1.43785	PARP9	protein_coding	poly (ADP-ribose) polymerase family, member 9 [Source:HGNC Symbol;Acc:24118]	cg07916070, cg19270099, cg17804387, cg18715297, cg11138794, cg04154825, cg12101558, cg07377586, cg01678062, cg10668555, cg04741636, cg21464278, cg27291138, cg18332752, cg09407339, cg24426936, cg00633969, cg25932713
ENSG00000100628	-0.577859	4.58909e-13	-3.28707	0.002166	0.0418745	-1.46191	ASB2	protein_coding	ankyrin repeat and SOCS box containing 2 [Source:HGNC Symbol;Acc:16012]	cg05861512, cg09948958, cg13485310, cg03536289, cg14848963, cg19480291, cg00410248, cg27281205
ENSG00000187123	-0.5778	5.13486e-13	-3.49839	0.00119804	0.0332123	-0.935616	LYPD6	protein_coding	LY6/PLAUR domain containing 6 [Source:HGNC Symbol;Acc:28751]	cg02474731, cg19327161, cg14376852, cg24568347, cg18730842, cg10260932, cg05310920, cg22252898, cg09500672, cg10770187
ENSG00000117289	-0.577589	-1.20917e-12	-3.68009	0.000711637	0.0270005	-0.470525	TXNIP	protein_coding	thioredoxin interacting protein [Source:HGNC Symbol;Acc:16952]	cg05028010, cg22525212, cg12769891, cg17745163, cg19301058, cg00497091, cg13305883, cg22690212, cg17175624, cg04280493
ENSG00000257218	-0.57704	-3.97505e-13	-3.54923	0.00103665	0.0312021	-0.8066	GATC	protein_coding	glutamyl-tRNA(Gln) amidotransferase, subunit C [Source:HGNC Symbol;Acc:25068]	cg08573334, cg13701873, cg25053891, cg09890214, cg27486582, cg20039944, cg14699616, cg17217490, cg25296939, cg24349781, cg17905786, cg15641062, cg11006622, cg24309414, cg08923060
ENSG00000187735	-0.576577	-1.98857e-13	-4.55257	5.194e-05	0.0146556	1.88465	TCEA1	protein_coding	transcription elongation factor A (SII), 1 [Source:HGNC Symbol;Acc:11612]	cg11920415, cg01677098, cg23569945, cg26181865, cg06047473, cg23122029, cg11787876, cg12850379, cg03374686, cg05555876, cg16691072
ENSG00000055208	-0.576008	1.69071e-13	-3.75785	0.000567732	0.0250166	-0.268283	TAB2	protein_coding	TGF-beta activated kinase 1/MAP3K7 binding protein 2 [Source:HGNC Symbol;Acc:17075]	cg17984397, cg26697295
ENSG00000144230	-0.575994	-2.36762e-13	-3.37506	0.00169583	0.0376344	-1.24479	GPR17	protein_coding	G protein-coupled receptor 17 [Source:HGNC Symbol;Acc:4471]	cg11067412, cg24131343, cg25279605, cg20074593, cg12979562, cg27522311, cg27298008, cg12662563, cg08666092, cg23015614, cg25740301
ENSG00000221859	-0.575879	-1.29999e-13	-3.69713	0.00067738	0.0264399	-0.426384	KRTAP10-10	protein_coding	keratin associated protein 10-10 [Source:HGNC Symbol;Acc:22972]	cg27315633, cg15391934, cg27065627
ENSG00000099338	-0.575623	-2.6359e-13	-3.89506	0.000379538	0.0219803	0.092862	CATSPERG	protein_coding	catsper channel auxiliary subunit gamma [Source:HGNC Symbol;Acc:25243]	cg17073393, cg23894862, cg12536921, cg18996334, cg15824551, cg02052544, cg09999441, cg11747540
ENSG00000142528	-0.575479	1.72345e-13	-3.48001	0.00126214	0.0339814	-0.982049	ZNF473	protein_coding	zinc finger protein 473 [Source:HGNC Symbol;Acc:23239]	cg06577155, cg05563107, cg07583667, cg03471318, cg16324980, cg24484103, cg02396668, cg22238717, cg11512542, cg07354053, cg17891715, cg01465778, cg01879458
ENSG00000163485	-0.575209	2.29283e-13	-3.60013	0.000896094	0.0294085	-0.676537	ADORA1	protein_coding	adenosine A1 receptor [Source:HGNC Symbol;Acc:262]	cg11719784, cg12156155, cg13626881, cg22903543
ENSG00000187486	-0.575161	-8.22039e-13	-3.76759	0.000551825	0.0247957	-0.242824	KCNJ11	protein_coding	potassium inwardly-rectifying channel, subfamily J, member 11 [Source:HGNC Symbol;Acc:6257]	cg10258385, cg08431447, cg14724364, cg08830485, cg23741719, cg24495844, cg09063712, cg22710661, cg04705435, cg23065768, cg22937444, cg01379234, cg11789121
ENSG00000197355	-0.575132	8.57687e-14	-3.5706	0.000975232	0.0305471	-0.752099	UAP1L1	protein_coding	UDP-N-acteylglucosamine pyrophosphorylase 1-like 1 [Source:HGNC Symbol;Acc:28082]	cg08655016, cg02549859, cg04582938, cg14006318, cg27336178, cg19081340, cg11273789, cg12640713, cg03040279
ENSG00000152332	0.574995	-8.22839e-13	3.31053	0.00202977	0.0407988	-1.40433	UHMK1	protein_coding	U2AF homology motif (UHM) kinase 1 [Source:HGNC Symbol;Acc:19683]	cg07612877, cg16805102, cg19814518, cg22657016, cg10967587, cg00859178, cg10796931, cg19451466
ENSG00000134198	-0.574932	1.67533e-13	-3.76403	0.000557589	0.0248568	-0.252133	TSPAN2	protein_coding	tetraspanin 2 [Source:HGNC Symbol;Acc:20659]	cg13797285, cg03614513, cg14867388, cg15558982, cg15685943, cg20757322, cg06043114, cg27442412, cg17131030
ENSG00000091640	-0.574752	1.06545e-13	-3.67196	0.000728571	0.027149	-0.491561	SPAG7	protein_coding	sperm associated antigen 7 [Source:HGNC Symbol;Acc:11216]	cg02111792, cg22265110, cg27373627, cg07028284, cg26968203, cg13818368, cg01877879, cg21667817, cg03443944, cg16045459, cg01912298, cg12815142
ENSG00000136828	-0.574747	-4.70119e-13	-3.3565	0.00178606	0.0384715	-1.29083	RALGPS1	protein_coding	Ral GEF with PH domain and SH3 binding motif 1 [Source:HGNC Symbol;Acc:16851]	cg20007321, cg13568343, cg09159342, cg19697107, cg13003416, cg13834670
ENSG00000125046	-0.57432	-5.58401e-13	-3.78102	0.0005306	0.0246733	-0.207677	SSUH2	protein_coding	ssu-2 homolog (C. elegans) [Source:HGNC Symbol;Acc:24809]	cg08872064, cg13260089
ENSG00000145020	-0.574215	7.50098e-13	-3.98835	0.00028784	0.0205694	0.341296	AMT	protein_coding	aminomethyltransferase [Source:HGNC Symbol;Acc:473]	cg20191453, cg21926782, cg05924489, cg02251567, cg00032956, cg14184400, cg15246085, cg25021247, cg17877071, cg15169833, cg16406635, cg18797923
ENSG00000186314	-0.573589	-1.34302e-13	-3.85462	0.000427589	0.0229175	-0.0141265	PRELID2	protein_coding	PRELI domain containing 2 [Source:HGNC Symbol;Acc:28306]	cg07185596, cg14824848, cg20858173, cg04233747, cg07391436, cg02750935, cg09886179, cg17824391, cg23964014, cg06872887, cg09546802, cg11609571, cg12470775
ENSG00000104894	-0.573247	-7.2089e-13	-4.04696	0.000241673	0.0194011	0.498498	CD37	protein_coding	CD37 molecule [Source:HGNC Symbol;Acc:1666]	cg26217839, cg11109538, cg24367568, cg07418126, cg13578303, cg15046675
ENSG00000258869	-0.573182	4.41353e-13	-3.26646	0.00229283	0.0428179	-1.51232	RP11-204N11.1	protein_coding	Uncharacterized protein [Source:UniProtKB/TrEMBL;Acc:G3V3G4]	cg03051129, cg16465944, cg26097018
ENSG00000074966	-0.572922	2.90259e-13	-3.28463	0.00218064	0.042014	-1.46788	TXK	protein_coding	TXK tyrosine kinase [Source:HGNC Symbol;Acc:12434]	cg02600394, cg20981615, cg11132334, cg17984638, cg01659072, cg09038661
ENSG00000188729	-0.572813	5.4154e-13	-4.2927	0.000115166	0.0162027	1.16608	OSTN	protein_coding	osteocrin [Source:HGNC Symbol;Acc:29961]	cg06616600, cg23946074
ENSG00000173908	-0.572612	6.9984e-13	-4.40839	8.09078e-05	0.0152202	1.48455	KRT28	protein_coding	keratin 28 [Source:HGNC Symbol;Acc:30842]	cg07008343, cg16048803, cg17900015, cg19698996
ENSG00000225781	-0.571922	3.71443e-13	-3.71245	0.000647914	0.0261129	-0.386581	OR6V1	protein_coding	olfactory receptor, family 6, subfamily V, member 1 [Source:HGNC Symbol;Acc:15090]	cg06246114, cg16774382, cg11250170, cg18911311, cg00020348
ENSG00000196431	-0.571843	3.75917e-13	-3.78174	0.000529485	0.0246733	-0.205792	CRYBA4	protein_coding	crystallin, beta A4 [Source:HGNC Symbol;Acc:2396]	cg10966137, cg01804970, cg00618042, cg04307169, cg09735168, cg22847608, cg11941420, cg12033214
ENSG00000151689	-0.571273	-7.51549e-13	-3.43854	0.00141902	0.0352873	-1.08635	INPP1	protein_coding	inositol polyphosphate-1-phosphatase [Source:HGNC Symbol;Acc:6071]	cg01940460, cg13289709, cg00416922, cg05963740, cg17516156, cg20016569, cg15283622, cg15635368, cg03345805, cg25753817, cg05871892, cg26723992, cg02090437, cg08286599
ENSG00000163431	-0.571186	-6.12788e-13	-3.76085	0.000562798	0.0249762	-0.260464	LMOD1	protein_coding	leiomodin 1 (smooth muscle) [Source:HGNC Symbol;Acc:6647]	cg09404633, cg11683764, cg11247103, cg12263426, cg09636671, cg16903217, cg16966962, cg02970525, cg27324344, cg21262195
ENSG00000130640	-0.570267	7.81206e-13	-3.76416	0.000557387	0.0248568	-0.251808	TUBGCP2	protein_coding	tubulin, gamma complex associated protein 2 [Source:HGNC Symbol;Acc:18599]	cg05138135, cg12242566, cg07338448, cg15803506, cg05484058, cg20294962, cg16852023
ENSG00000084774	-0.570234	-1.94725e-13	-3.47662	0.00127431	0.033985	-0.990597	CAD	protein_coding	carbamoyl-phosphate synthetase 2, aspartate transcarbamylase, and dihydroorotase [Source:HGNC Symbol;Acc:1424]	cg19201894, cg06032713, cg09947274, cg03645581, cg04105453, cg12506373
ENSG00000147588	-0.570053	6.59231e-13	-3.46068	0.00133307	0.034533	-1.03074	PMP2	protein_coding	peripheral myelin protein 2 [Source:HGNC Symbol;Acc:9117]	cg13202410, cg21649520, cg05503761, cg02826687, cg22864519
ENSG00000066056	-0.569796	-5.59041e-13	-3.80323	0.000497224	0.0240672	-0.149445	TIE1	protein_coding	tyrosine kinase with immunoglobulin-like and EGF-like domains 1 [Source:HGNC Symbol;Acc:11809]	cg27547344, cg01095482, cg21539594, cg26195652, cg13470063, cg10965178
ENSG00000176101	-0.569159	-3.12824e-13	-3.63925	0.000800733	0.028311	-0.576005	SSNA1	protein_coding	Sjogren syndrome nuclear autoantigen 1 [Source:HGNC Symbol;Acc:11321]	cg27291231, cg03804500, cg05708566, cg10027217, cg05081339, cg16672417, cg03580819, cg11943726, cg05211500, cg14457214
ENSG00000166153	-0.569071	-2.77526e-13	-4.68711	3.42481e-05	0.0133632	2.26081	DEPDC4	protein_coding	DEP domain containing 4 [Source:HGNC Symbol;Acc:22952]	cg21262120, cg11911934, cg19341919, cg25516544, cg22425355, cg18548043, cg11940847, cg04939522, cg17956613, cg22953248, cg00244634, cg03672933, cg04924415, cg18467133, cg27239144, cg02430089, cg17679455, cg02874605
ENSG00000159023	-0.568363	-3.66658e-13	-3.76346	0.000558521	0.0248702	-0.25363	EPB41	protein_coding	erythrocyte membrane protein band 4.1 (elliptocytosis 1, RH-linked) [Source:HGNC Symbol;Acc:3377]	cg03502625, cg21870545, cg25727366, cg25287272, cg11226328, cg11567310, cg01932091, cg13487185, cg00790928, cg12731400, cg10703813
ENSG00000110514	-0.568065	-6.17091e-13	-3.30129	0.0020824	0.0412449	-1.42702	MADD	protein_coding	MAP-kinase activating death domain [Source:HGNC Symbol;Acc:6766]	cg27428714, cg18494545, cg12195149, cg17461972, cg19126615, cg25885803, cg26365553, cg23844623, cg24251890, cg14178696, cg24099544
ENSG00000117410	-0.56796	-1.45712e-13	-3.84415	0.000440963	0.0232871	-0.0417575	ATP6V0B	protein_coding	ATPase, H+ transporting, lysosomal 21kDa, V0 subunit b [Source:HGNC Symbol;Acc:861]	cg01763605, cg11235829, cg14371056, cg12079362, cg01716667, cg04400540, cg05192589, cg23844522
ENSG00000165828	-0.567651	-4.22991e-13	-3.60146	0.000892687	0.0293576	-0.673136	PRAP1	protein_coding	proline-rich acidic protein 1 [Source:HGNC Symbol;Acc:23304]	cg02212855, cg10988628, cg23451221, cg05740243, cg15596666, cg03743584, cg10742801
ENSG00000147804	-0.567507	-6.81721e-13	-3.65725	0.000760213	0.0276291	-0.529579	SLC39A4	protein_coding	solute carrier family 39 (zinc transporter), member 4 [Source:HGNC Symbol;Acc:17129]	cg00065570, cg07933378, cg23697467, cg09155025, cg08969922, cg06700234, cg11800672, cg04803798, cg12503742, cg05763556, cg12676500, cg03453890, cg03443439, cg20259557
ENSG00000154856	-0.56747	-1.99049e-13	-3.80327	0.000497153	0.0240672	-0.149317	APCDD1	protein_coding	adenomatosis polyposis coli down-regulated 1 [Source:HGNC Symbol;Acc:15718]	cg25611723, cg25363085, cg22155490, cg01140899, cg01499217, cg05627083, cg24704123
ENSG00000159224	-0.567357	4.60307e-13	-3.50047	0.001191	0.033162	-0.930358	GIP	protein_coding	gastric inhibitory polypeptide [Source:HGNC Symbol;Acc:4270]	cg16376379, cg20551517, cg26825643, cg04019407
ENSG00000186094	-0.56729	7.68902e-15	-4.75222	2.79729e-05	0.0126659	2.44367	AGBL4	protein_coding	ATP/GTP binding protein-like 4 [Source:HGNC Symbol;Acc:25892]	cg12127196, cg18540492, cg14615336, cg07913294, cg20931033, cg05759718, cg03732087, cg26682094, cg03217897, cg05387519, cg13424673, cg26249046, cg21834207, cg07520029, cg14175771
ENSG00000110880	-0.566784	5.47917e-11	-4.31789	0.000106666	0.0158985	1.23522	CORO1C	protein_coding	coronin, actin binding protein, 1C [Source:HGNC Symbol;Acc:2254]	cg19386159, cg16646466, cg13204290, cg03872745, cg01273150
ENSG00000204414	-0.566644	-3.91216e-13	-3.47246	0.00128939	0.0341058	-1.00107	CSHL1	protein_coding	chorionic somatomammotropin hormone-like 1 [Source:HGNC Symbol;Acc:2442]	cg26378201, cg06194602
ENSG00000259384	-0.566644	-3.91216e-13	-3.47246	0.00128939	0.0341058	-1.00107	GH1	protein_coding	growth hormone 1 [Source:HGNC Symbol;Acc:4261]	cg26378201, cg06194602
ENSG00000101443	-0.566628	1.21382e-13	-3.80496	0.000494704	0.0240632	-0.14489	WFDC2	protein_coding	WAP four-disulfide core domain 2 [Source:HGNC Symbol;Acc:15939]	cg26697093, cg20299254, cg00500048, cg00325113, cg26086948, cg00700485, cg25799986, cg21963535, cg06385187, cg26348514, cg23740882, cg00980978
ENSG00000187742	-0.566619	3.0949e-13	-3.50418	0.00117849	0.0331059	-0.920951	SECISBP2	protein_coding	SECIS binding protein 2 [Source:HGNC Symbol;Acc:30972]	cg01330548, cg02078957, cg11849894, cg26023686, cg02301782, cg00255921, cg17129217
ENSG00000118729	-0.566618	1.27519e-13	-3.56117	0.00100187	0.0309601	-0.776153	CASQ2	protein_coding	calsequestrin 2 (cardiac muscle) [Source:HGNC Symbol;Acc:1513]	cg18942631, cg05037360, cg13414221, cg23892856, cg05661786
ENSG00000134569	0.566521	-1.80388e-13	3.7392	0.000599446	0.0254429	-0.316969	LRP4	protein_coding	low density lipoprotein receptor-related protein 4 [Source:HGNC Symbol;Acc:6696]	cg23062006, cg12627354, cg16612998, cg09242181, cg15161667, cg03065625
ENSG00000203757	-0.566406	9.91994e-13	-3.83663	0.000450816	0.0233367	-0.0615815	OR6K3	protein_coding	olfactory receptor, family 6, subfamily K, member 3 [Source:HGNC Symbol;Acc:15030]	cg08918576, cg12811284, cg05369553, cg00920395
ENSG00000084093	-0.566301	-5.02871e-13	-3.46108	0.00133155	0.034533	-1.02972	REST	protein_coding	RE1-silencing transcription factor [Source:HGNC Symbol;Acc:9966]	cg11939399, cg25313468, cg24291500, cg26694713, cg21532077, cg11251499, cg00954518
ENSG00000172009	-0.566121	2.0297e-13	-3.28824	0.00215901	0.0418422	-1.45904	THOP1	protein_coding	thimet oligopeptidase 1 [Source:HGNC Symbol;Acc:11793]	cg14375424, cg14766884, cg06609049, cg25659677, cg14296123, cg26851410, cg11701055, cg21558268, cg21890394, cg14271499
ENSG00000118707	-0.565678	-6.12591e-13	-4.30464	0.000111057	0.0160547	1.19884	TGIF2	protein_coding	TGFB-induced factor homeobox 2 [Source:HGNC Symbol;Acc:15764]	cg20443635, cg06588605, cg11263351, cg01275297, cg25428244, cg18078545, cg23212248, cg12556134, cg20969896, cg23459915
ENSG00000066697	-0.565404	4.02382e-13	-4.51463	5.83838e-05	0.0149166	1.77905	MSANTD3	protein_coding	Myb/SANT-like DNA-binding domain containing 3 [Source:HGNC Symbol;Acc:23370]	cg16771596, cg03889463, cg19318511, cg13774095, cg18582274, cg06396434, cg05112920
ENSG00000120837	-0.564708	-5.39977e-14	-3.17375	0.00295603	0.0482115	-1.73698	NFYB	protein_coding	nuclear transcription factor Y, beta [Source:HGNC Symbol;Acc:7805]	cg25544551, cg04370215, cg08069480, cg12062545, cg10954182, cg19433021, cg15870080
ENSG00000109536	-0.564493	-1.44381e-12	-4.51246	5.8775e-05	0.0149166	1.77302	FRG1	protein_coding	FSHD region gene 1 [Source:HGNC Symbol;Acc:3954]	cg08519270, cg17393568, cg21915280, cg11759477, cg16294016
ENSG00000163681	-0.564449	1.09371e-12	-3.92375	0.000348669	0.0212901	0.169034	SLMAP	protein_coding	sarcolemma associated protein [Source:HGNC Symbol;Acc:16643]	cg02672401, cg27504779
ENSG00000243440	-0.564433	-7.33204e-14	-3.16284	0.00304508	0.0489346	-1.76318	AF165138.7	protein_coding	Protein LOC388813 [Source:UniProtKB/TrEMBL;Acc:H7C1N6]	cg16381169, cg23944957
ENSG00000102554	-0.564405	4.9721e-13	-3.77905	0.000533664	0.0246817	-0.212838	KLF5	protein_coding	Kruppel-like factor 5 (intestinal) [Source:HGNC Symbol;Acc:6349]	cg23001655, cg20314763, cg12960031
ENSG00000162645	-0.564298	1.41871e-13	-3.55726	0.00101313	0.0310277	-0.786119	GBP2	protein_coding	guanylate binding protein 2, interferon-inducible [Source:HGNC Symbol;Acc:4183]	cg25234913
ENSG00000211584	-0.564194	-3.27603e-14	-3.44294	0.00140152	0.0351067	-1.07531	SLC48A1	protein_coding	solute carrier family 48 (heme transporter), member 1 [Source:HGNC Symbol;Acc:26035]	cg23815853
ENSG00000137558	-0.563973	2.99676e-13	-3.8976	0.000376703	0.0219803	0.0995928	PI15	protein_coding	peptidase inhibitor 15 [Source:HGNC Symbol;Acc:8946]	cg24432747, cg10819495, cg09304624, cg04893119
ENSG00000150316	-0.563645	-7.34064e-13	-3.76228	0.000560444	0.0248997	-0.256709	CWC15	protein_coding	CWC15 spliceosome-associated protein homolog (S. cerevisiae) [Source:HGNC Symbol;Acc:26939]	cg21568009, cg20096208, cg16384862, cg05745632, cg04388472, cg05713782, cg01504836, cg24462596, cg12580072, cg09074260, cg20288268, cg03942286
ENSG00000118526	-0.563498	5.24159e-13	-3.22852	0.00254506	0.0446555	-1.60469	TCF21	protein_coding	transcription factor 21 [Source:HGNC Symbol;Acc:11632]	cg18742001, cg13212956, cg10771262, cg12359158, cg10066534, cg12468478, cg17470942, cg24157171, cg24215443, cg03087607
ENSG00000176438	-0.56344	-4.58398e-13	-3.43568	0.00143048	0.0354008	-1.09351	SYNE3	protein_coding	spectrin repeat containing, nuclear envelope family member 3 [Source:HGNC Symbol;Acc:19861]	cg16522484, cg05006384, cg25472135, cg03228980, cg04514469, cg26372254
ENSG00000138294	-0.56328	2.28309e-13	-3.69539	0.000680794	0.0264399	-0.430883	MSMB	protein_coding	microseminoprotein, beta- [Source:HGNC Symbol;Acc:7372]	cg23975355, cg19357027, cg27607126, cg13289273, cg17030820, cg19300389
ENSG00000148225	-0.562603	-1.08762e-12	-3.68991	0.000691688	0.0266527	-0.445088	WDR31	protein_coding	WD repeat domain 31 [Source:HGNC Symbol;Acc:21421]	cg13985868, cg05375800, cg00824793, cg18264062, cg15810923, cg18248781, cg22513729, cg00104267, cg00885506, cg16542439, cg06167423
ENSG00000105198	-0.562516	3.71546e-11	-3.34871	0.0018253	0.0387265	-1.31013	LGALS13	protein_coding	lectin, galactoside-binding, soluble, 13 [Source:HGNC Symbol;Acc:15449]	cg00616147, cg00196971
ENSG00000156966	-0.562464	-1.06346e-12	-3.59203	0.000917153	0.0296858	-0.697283	B3GNT7	protein_coding	UDP-GlcNAc:betaGal beta-1,3-N-acetylglucosaminyltransferase 7 [Source:HGNC Symbol;Acc:18811]	cg09004241, cg19109677, cg04286697, cg20034202, cg06745030, cg12588323, cg19419515
ENSG00000164694	0.562378	5.82296e-13	3.48595	0.00124107	0.033755	-0.967049	FNDC1	protein_coding	fibronectin type III domain containing 1 [Source:HGNC Symbol;Acc:21184]	cg08631819, cg08397344, cg22171081, cg09107912, cg14971597
ENSG00000138798	-0.562173	2.76447e-13	-3.59125	0.000919203	0.0296858	-0.699276	EGF	protein_coding	epidermal growth factor [Source:HGNC Symbol;Acc:3229]	cg12943208, cg13379236, cg12093976, cg02437921, cg14571493
ENSG00000164924	-0.561149	5.57899e-13	-3.57424	0.000965129	0.0304958	-0.742805	YWHAZ	protein_coding	tyrosine 3-monooxygenase/tryptophan 5-monooxygenase activation protein, zeta [Source:HGNC Symbol;Acc:12855]	cg18977656, cg19114570, cg27647589, cg11327809, cg14490552, cg25717502, cg07981588, cg00530977, cg18112117, cg09393372, cg02094351, cg18365130
ENSG00000169193	0.56086	-1.4508e-13	4.42221	7.75543e-05	0.0150155	1.52275	CCDC126	protein_coding	coiled-coil domain containing 126 [Source:HGNC Symbol;Acc:22398]	cg07921348, cg14202048, cg26667586, cg10980296, cg24597320, cg22346896, cg06867113, cg00724124
ENSG00000203740	-0.560785	6.71229e-13	-3.65686	0.000761081	0.0276291	-0.530601	METTL11B	protein_coding	methyltransferase like 11B [Source:HGNC Symbol;Acc:31932]	cg24488391, cg09168501, cg20742415, cg19448426, cg03001143, cg12500707, cg19303898, cg03192897
ENSG00000066336	-0.560639	-4.82896e-13	-3.67097	0.000730673	0.027149	-0.494137	SPI1	protein_coding	spleen focus forming virus (SFFV) proviral integration oncogene [Source:HGNC Symbol;Acc:11241]	cg15982099, cg07675031, cg03106245, cg14088811, cg10435245, cg06147863, cg03565868, cg16517172, cg22565340, cg16799223, cg03301240, cg03561330, cg04692506, cg24307117, cg27578099
ENSG00000170486	-0.560591	2.60343e-13	-3.24347	0.00244271	0.0441352	-1.56837	KRT72	protein_coding	keratin 72 [Source:HGNC Symbol;Acc:28932]	cg08843004, cg14849274, cg10292376, cg18161890, cg22200736, cg06628878, cg00793181, cg25357194, cg11405852
ENSG00000204396	0.560553	3.88501e-13	3.78171	0.000529531	0.0246733	-0.205869	VWA7	protein_coding	von Willebrand factor A domain containing 7 [Source:HGNC Symbol;Acc:13939]	cg27143082, cg24065328, cg05447916, cg02177648, cg00728602, cg10652641, cg00277898, cg05952672, cg09590636, cg18816720, cg01761478
ENSG00000172020	0.560114	6.80108e-13	3.27712	0.00222638	0.0423614	-1.48627	GAP43	protein_coding	growth associated protein 43 [Source:HGNC Symbol;Acc:4140]	cg27608911, cg11976294, cg03430502, cg20914508, cg00216361
ENSG00000162631	-0.560036	5.45794e-13	-3.57247	0.000970032	0.0305471	-0.747327	NTNG1	protein_coding	netrin G1 [Source:HGNC Symbol;Acc:23319]	cg09824402, cg17515145, cg22516643, cg26145228, cg09822538, cg20170831, cg02361557
ENSG00000019102	-0.5599	3.26278e-13	-4.02471	0.000258276	0.0200964	0.438738	VSIG2	protein_coding	V-set and immunoglobulin domain containing 2 [Source:HGNC Symbol;Acc:17149]	cg24942416, cg23715045, cg21929875, cg05944881, cg11195375, cg02082342, cg23730696, cg12481531, cg10313947
ENSG00000064300	-0.559877	-8.00592e-13	-3.72918	0.000617177	0.0256326	-0.343071	NGFR	protein_coding	nerve growth factor receptor [Source:HGNC Symbol;Acc:7809]	cg00608351, cg24992471, cg17129388, cg17323027, cg08521779, cg02009280, cg00892798, cg21139392
ENSG00000198355	-0.559771	-9.52195e-14	-3.21784	0.00262065	0.045498	-1.63057	PIM3	protein_coding	pim-3 oncogene [Source:HGNC Symbol;Acc:19310]	cg01052971, cg03362871, cg01346448, cg27467552, cg21364723, cg19124923, cg09823731, cg24394020, cg19092959, cg27491509, cg21315798
ENSG00000164402	-0.559523	-5.59246e-13	-3.81403	0.000481725	0.0239044	-0.121053	2022-09-08	protein_coding	septin 8 [Source:HGNC Symbol;Acc:16511]	cg22063139, cg19211740
ENSG00000132436	-0.559442	-8.21396e-13	-3.50014	0.00119212	0.033162	-0.931196	FIGNL1	protein_coding	fidgetin-like 1 [Source:HGNC Symbol;Acc:13286]	cg14084042, cg15359413, cg19570435, cg14240098, cg00418284, cg23461567, cg18090103, cg00517001, cg03731078, cg22303909, cg23111338, cg05072008
ENSG00000203784	-0.558765	-7.68709e-14	-3.30807	0.00204365	0.0409507	-1.41037	LELP1	protein_coding	late cornified envelope-like proline-rich 1 [Source:HGNC Symbol;Acc:32046]	cg06804411, cg24091195, cg23219336, cg02886578
ENSG00000009765	-0.558168	1.36119e-13	-3.38902	0.00163085	0.0372176	-1.21008	IYD	protein_coding	iodotyrosine deiodinase [Source:HGNC Symbol;Acc:21071]	cg06111037, cg02307277, cg20416179
ENSG00000174083	-0.558037	-7.3121e-13	-3.44903	0.00137765	0.0348082	-1.06002	PIK3R6	protein_coding	phosphoinositide-3-kinase, regulatory subunit 6 [Source:HGNC Symbol;Acc:27101]	cg24092340, cg09209669, cg16268473, cg06613765, cg08697847, cg21971206, cg00804043, cg05726450, cg10417386, cg01320510
ENSG00000100994	-0.557995	-9.58166e-13	-3.2668	0.00229071	0.0427986	-1.5115	PYGB	protein_coding	phosphorylase, glycogen; brain [Source:HGNC Symbol;Acc:9723]	cg04267284, cg14384714, cg08601574, cg06421707, cg02174639, cg20979703, cg18606310
ENSG00000175768	-0.557332	4.59189e-14	-3.47202	0.00129098	0.0341058	-1.00217	TOMM5	protein_coding	translocase of outer mitochondrial membrane 5 homolog (yeast) [Source:HGNC Symbol;Acc:31369]	cg26349332, cg00831283, cg09713872, cg02342053, cg09452319, cg14293614, cg07681607, cg18715873, cg25482382
ENSG00000136404	-0.55726	9.01882e-14	-3.32988	0.00192356	0.0396944	-1.35666	TM6SF1	protein_coding	transmembrane 6 superfamily member 1 [Source:HGNC Symbol;Acc:11860]	cg02873976, cg21550639, cg04120171, cg17018527, cg22719913, cg11167100, cg08452658, cg17604209, cg22387243, cg02949804, cg26460092, cg14696396
ENSG00000186198	-0.557062	-7.34513e-13	-3.30049	0.00208701	0.0412565	-1.42898	SLC51B	protein_coding	solute carrier family 51, beta subunit [Source:HGNC Symbol;Acc:29956]	cg04571724, cg13234901, cg00083193, cg13796110, cg17312501, cg17821664
ENSG00000102539	-0.557012	-1.76913e-13	-3.84411	0.000441015	0.0232871	-0.0418645	MLNR	protein_coding	motilin receptor [Source:HGNC Symbol;Acc:4495]	cg05077231, cg20798249, cg07447742, cg11138095, cg21726844, cg07935568, cg10795666, cg02620013
ENSG00000139648	-0.556942	3.89037e-13	-3.8974	0.000376922	0.0219803	0.0990702	KRT71	protein_coding	keratin 71 [Source:HGNC Symbol;Acc:28927]	cg23767977, cg25570745, cg27461425, cg19880852, cg08352148
ENSG00000184164	-0.556773	2.46621e-13	-3.32731	0.00193734	0.0398088	-1.36299	CRELD2	protein_coding	cysteine-rich with EGF-like domains 2 [Source:HGNC Symbol;Acc:28150]	cg15316289, cg25882056, cg22709217, cg08675176, cg23621893, cg18131530, cg14309743, cg11028609, cg10044765
ENSG00000090382	-0.556676	-1.06498e-10	-3.84462	0.000440357	0.0232871	-0.0405235	LYZ	protein_coding	lysozyme [Source:HGNC Symbol;Acc:6740]	cg16097772
ENSG00000140522	-0.556659	-1.13561e-13	-3.25248	0.0023829	0.0436335	-1.54643	RLBP1	protein_coding	retinaldehyde binding protein 1 [Source:HGNC Symbol;Acc:10024]	cg10173075, cg15808008, cg20989926, cg08746496, cg00376910, cg12903024, cg10408410, cg04383594
ENSG00000188986	0.556635	5.36073e-13	3.99411	0.000282944	0.0205431	0.35672	NELFB	protein_coding	negative elongation factor complex member B [Source:HGNC Symbol;Acc:24324]	cg14244674, cg04520532, cg02068676, cg09154963, cg23671194, cg14397361, cg00594118
ENSG00000159618	-0.556547	-9.06656e-13	-3.35476	0.00179478	0.0385641	-1.29516	GPR114	protein_coding	G protein-coupled receptor 114 [Source:HGNC Symbol;Acc:19010]	cg21194844, cg07160665, cg01838544
ENSG00000171094	-0.556423	1.36273e-14	-3.53479	0.00108021	0.031911	-0.843314	ALK	protein_coding	anaplastic lymphoma receptor tyrosine kinase [Source:HGNC Symbol;Acc:427]	cg18277754, cg06905692, cg13552710, cg25999722, cg14163665, cg12740757, cg18022777, cg20311261, cg27068678, cg01297921, cg06611768
ENSG00000204435	-0.55639	6.28875e-13	-4.43172	7.53256e-05	0.0149848	1.54907	CSNK2B	protein_coding	casein kinase 2, beta polypeptide [Source:HGNC Symbol;Acc:2460]	cg08502159, cg11569933, cg08566449, cg04477431, cg06473363, cg06670599, cg17422460, cg09314434, cg26467528, cg00171725, cg27323011, cg22818423, cg12608306, cg00994561, cg16990996, cg07843262, cg19464106, cg14426347, cg21155521, cg19556079, cg18256429, cg00028881, cg00281967, cg17124278, cg27007008, cg00082491, cg24836175, cg04491253, cg10813233, cg16451886, cg19677624, cg18183683, cg18730387, cg2…
ENSG00000128000	-0.556252	2.62216e-13	-3.57546	0.00096175	0.0304133	-0.739673	ZNF780B	protein_coding	zinc finger protein 780B [Source:HGNC Symbol;Acc:33109]	cg05753366, cg13594244, cg27396447, cg20732626, cg24192581, cg22087338, cg06120215, cg23158447, cg11997514, cg00386702, cg27172880
ENSG00000112182	-0.556225	-1.30383e-11	-4.74217	2.88612e-05	0.0126659	2.41542	BACH2	protein_coding	BTB and CNC homology 1, basic leucine zipper transcription factor 2 [Source:HGNC Symbol;Acc:14078]	cg07914959, cg16897634, cg18965377, cg23912233, cg15380603, cg07965882
ENSG00000178586	-0.556035	9.28239e-13	-3.83021	0.000459403	0.0234876	-0.0785038	OR6B3	protein_coding	olfactory receptor, family 6, subfamily B, member 3 [Source:HGNC Symbol;Acc:15042]	cg10906826, cg19821536, cg18794622, cg15628120
ENSG00000183671	-0.556001	-2.60102e-13	-4.21988	0.000143639	0.016767	0.96694	GPR1	protein_coding	G protein-coupled receptor 1 [Source:HGNC Symbol;Acc:4463]	cg11130826, cg23155767, cg10362527, cg11937508
ENSG00000166794	-0.555977	-6.69593e-13	-4.01682	0.000264431	0.0201238	0.417557	PPIB	protein_coding	peptidylprolyl isomerase B (cyclophilin B) [Source:HGNC Symbol;Acc:9255]	cg20118422, cg09970483, cg02927098, cg16312647, cg07469594, cg10376024, cg05941378
ENSG00000168081	-0.555796	-5.1367e-13	-3.68262	0.000706443	0.0269328	-0.463972	PNOC	protein_coding	prepronociceptin [Source:HGNC Symbol;Acc:9163]	cg06492539, cg19391527, cg05988605, cg22632756, cg27336360, cg13077562, cg02787980, cg10416846, cg00643296
ENSG00000203710	-0.555131	5.63092e-13	-3.57851	0.000953403	0.0304133	-0.731892	CR1	protein_coding	complement component (3b/4b) receptor 1 (Knops blood group) [Source:HGNC Symbol;Acc:2334]	cg25029035, cg14726637
ENSG00000138758	-0.554789	-4.09279e-13	-3.86509	0.000414612	0.0227444	0.0135261	2022-09-11	protein_coding	septin 11 [Source:HGNC Symbol;Acc:25589]	cg02876925, cg16733993, cg09691861, cg11287388, cg23978161, cg00899086
ENSG00000182791	-0.554651	-3.54117e-13	-3.50012	0.00119218	0.033162	-0.931241	CCDC87	protein_coding	coiled-coil domain containing 87 [Source:HGNC Symbol;Acc:25579]	cg10059599, cg09213922, cg11644586, cg04738656, cg10141457, cg26736400, cg22110770, cg11335436, cg17510320, cg01002146, cg19659689, cg24968786, cg22814884, cg06456738
ENSG00000268846	-0.554592	5.11801e-13	-3.79933	0.000502924	0.0241361	-0.159663	AC018867.2	protein_coding		cg17669910
ENSG00000136014	-0.554342	8.19032e-14	-3.49321	0.00121578	0.0334866	-0.948712	USP44	protein_coding	ubiquitin specific peptidase 44 [Source:HGNC Symbol;Acc:20064]	cg03453449, cg08948170, cg06476970, cg04488758, cg14565151, cg09530530
ENSG00000259571	-0.553675	-1.16842e-13	-3.75671	0.000569623	0.0250166	-0.271261	BLID	protein_coding	BH3-like motif containing, cell death inducer [Source:HGNC Symbol;Acc:33495]	cg17196933, cg22813542, cg16189093, cg03225882, cg13125488, cg15598802, cg11795976
ENSG00000137857	-0.553558	1.39252e-13	-3.26735	0.00228721	0.0427868	-1.51015	DUOX1	protein_coding	dual oxidase 1 [Source:HGNC Symbol;Acc:3062]	cg06127885, cg06904403, cg17438432, cg15105703, cg02430385, cg19295951, cg08328777, cg24505618, cg05804220, cg11230298, cg06646705, cg10496082, cg10583297, cg18088242, cg10201668
ENSG00000170876	-0.553479	-2.57098e-13	-4.32352	0.000104851	0.0158985	1.2507	TMEM43	protein_coding	transmembrane protein 43 [Source:HGNC Symbol;Acc:28472]	cg08843513, cg14375111, cg21666675, cg24397983, cg10298173, cg24396545, cg13906045, cg23507024, cg00661202, cg10608842, cg14143241, cg00003173
ENSG00000197965	-0.553449	-1.32389e-14	-3.36624	0.00173819	0.0380984	-1.26671	MPZL1	protein_coding	myelin protein zero-like 1 [Source:HGNC Symbol;Acc:7226]	cg18596794, cg04846203, cg22003402, cg01565130
ENSG00000187045	-0.552891	-3.97752e-14	-4.85212	2.04841e-05	0.011558	2.72522	TMPRSS6	protein_coding	transmembrane protease, serine 6 [Source:HGNC Symbol;Acc:16517]	cg11263523, cg17960012, cg06965679, cg14412597, cg18392888
ENSG00000004939	-0.552825	-6.58467e-13	-3.69266	0.000686208	0.0265593	-0.43797	SLC4A1	protein_coding	solute carrier family 4 (anion exchanger), member 1 (Diego blood group) [Source:HGNC Symbol;Acc:11027]	cg16063416, cg03580247, cg03875157, cg23728471, cg01464761, cg06269255
ENSG00000214491	-0.552797	-8.18641e-13	-3.47751	0.00127107	0.033985	-0.98833	SEC14L6	protein_coding	SEC14-like 6 (S. cerevisiae) [Source:HGNC Symbol;Acc:40047]	cg06212624, cg12130407, cg15125707, cg07103510, cg23112529
ENSG00000146007	-0.55261	5.77832e-13	-3.46604	0.00131303	0.0343486	-1.01725	ZMAT2	protein_coding	zinc finger, matrin-type 2 [Source:HGNC Symbol;Acc:26433]	cg16422602
ENSG00000032389	-0.552188	4.62465e-13	-3.48664	0.00123864	0.0337164	-0.965304	TSSC1	protein_coding	tumor suppressing subtransferable candidate 1 [Source:HGNC Symbol;Acc:12383]	cg13109482, cg01102158, cg06506156, cg02815053, cg07568517, cg22829114, cg00874835, cg10981275, cg06259049, cg03107405, cg06951477, cg16505949, cg04021910, cg01386059, cg01472464
ENSG00000135697	-0.55181	3.78021e-14	-3.47351	0.00128555	0.0341058	-0.998417	BCMO1	protein_coding	beta-carotene 15,15'-monooxygenase 1 [Source:HGNC Symbol;Acc:13815]	cg11515851, cg11498345, cg26827725, cg26781524, cg15826568, cg22947000, cg01678878, cg17465631
ENSG00000136275	-0.551743	6.81589e-14	-3.33244	0.00190989	0.0396818	-1.35033	C7orf69	protein_coding	chromosome 7 open reading frame 69 [Source:HGNC Symbol;Acc:21911]	NA
ENSG00000099797	-0.551415	-1.80561e-11	-3.40964	0.00153921	0.0361781	-1.15867	TECR	protein_coding	trans-2,3-enoyl-CoA reductase [Source:HGNC Symbol;Acc:4551]	cg12190413
ENSG00000117266	-0.551318	-2.21841e-13	-3.2735	0.00224875	0.0425174	-1.49513	CDK18	protein_coding	cyclin-dependent kinase 18 [Source:HGNC Symbol;Acc:8751]	cg18438591, cg07713493, cg06948937, cg26742436, cg03750111, cg07457613, cg12470011, cg02599062, cg14912001, cg01225317
ENSG00000120896	-0.551244	3.91267e-13	-3.55351	0.00102404	0.0310825	-0.795678	SORBS3	protein_coding	sorbin and SH3 domain containing 3 [Source:HGNC Symbol;Acc:30907]	NA
ENSG00000174607	-0.551138	4.76721e-13	-3.68748	0.000696573	0.0267855	-0.451384	UGT8	protein_coding	UDP glycosyltransferase 8 [Source:HGNC Symbol;Acc:12555]	cg22609233, cg11950778, cg05069012, cg12217987, cg04190870, cg09915835, cg23455602, cg17187287, cg00856157, cg11372422
ENSG00000166426	-0.55113	3.87915e-13	-3.46214	0.00132756	0.034519	-1.02705	CRABP1	protein_coding	cellular retinoic acid binding protein 1 [Source:HGNC Symbol;Acc:2338]	cg19932080, cg11262462, cg04818947, cg07488506, cg02558162, cg14153919, cg02260363, cg18646365, cg00513316, cg08317694, cg18250838, cg13177758, cg16703647, cg11056751, cg01497377, cg11200929, cg10251896
ENSG00000196116	-0.550883	3.12827e-14	-3.42068	0.00149217	0.035893	-1.13107	TDRD7	protein_coding	tudor domain containing 7 [Source:HGNC Symbol;Acc:30831]	cg18154686, cg07564856, cg03446675, cg10900550
ENSG00000125386	-0.550771	2.09571e-13	-3.31666	0.00199549	0.0405431	-1.38922	FAM193A	protein_coding	family with sequence similarity 193, member A [Source:HGNC Symbol;Acc:16822]	cg18693015, cg04868219, cg18148277, cg26311371, cg25790133, cg05083414, cg05949640, cg22980079, cg14549256, cg20163033, cg00097088
ENSG00000205250	-0.55054	-5.34186e-13	-3.47632	0.0012754	0.0339907	-0.991354	E2F4	protein_coding	E2F transcription factor 4, p107/p130-binding [Source:HGNC Symbol;Acc:3118]	cg17591583, cg00942293, cg12550524, cg09652746, cg03412237, cg02440872, cg10089978, cg02929734, cg05501658, cg25909301, cg05533744
ENSG00000111786	-0.550535	-4.89477e-14	-3.72751	0.000620184	0.0257035	-0.347422	SRSF9	protein_coding	serine/arginine-rich splicing factor 9 [Source:HGNC Symbol;Acc:10791]	cg02699780, cg19475930, cg08662340, cg23430742, cg03879294, cg23688411, cg04475708, cg19960023, cg05428526
ENSG00000198445	-0.55047	1.74066e-10	-3.92426	0.000348145	0.0212901	0.170385	CCT8L2	protein_coding	chaperonin containing TCP1, subunit 8 (theta)-like 2 [Source:HGNC Symbol;Acc:15553]	cg07443748
ENSG00000255737	-0.550448	3.28764e-13	-4.34242	9.89815e-05	0.0158985	1.30265	AGAP2-AS1	protein_coding	AGAP2 antisense RNA 1 [Source:HGNC Symbol;Acc:48633]	cg06314111, cg16823042, cg23387569
ENSG00000019144	-0.550198	-2.34966e-13	-3.38204	0.00166305	0.0373475	-1.22745	PHLDB1	protein_coding	pleckstrin homology-like domain, family B, member 1 [Source:HGNC Symbol;Acc:23697]	cg06619693, cg06290096, cg06428394, cg08473858, cg26925644, cg27488648, cg05730269, cg11286122
ENSG00000242631	-0.550088	5.05769e-14	-3.18894	0.00283618	0.047386	-1.70042	RP11-508N12.4	protein_coding	Uncharacterized protein [Source:UniProtKB/TrEMBL;Acc:U3KQ68]	cg08838825, cg10096536, cg14130004, cg01951972, cg20134331
ENSG00000125780	-0.549997	2.23797e-13	-3.79127	0.000514937	0.0243492	-0.180822	TGM3	protein_coding	transglutaminase 3 [Source:HGNC Symbol;Acc:11779]	cg24023860, cg13932768, cg25273860, cg24138234, cg12761282, cg21611708
ENSG00000174749	-0.549567	-6.24791e-13	-4.23995	0.000135168	0.0166316	1.02172	C4orf32	protein_coding	chromosome 4 open reading frame 32 [Source:HGNC Symbol;Acc:26813]	cg16571416, cg19339947, cg04831870, cg14091589, cg16092834, cg10525488, cg13829980
ENSG00000106003	-0.548647	-7.70079e-13	-3.51218	0.00115203	0.0327791	-0.900714	LFNG	protein_coding	LFNG O-fucosylpeptide 3-beta-N-acetylglucosaminyltransferase [Source:HGNC Symbol;Acc:6560]	cg17297065, cg18693627, cg08325813, cg21531604, cg14505792, cg23134718, cg13298859
ENSG00000135845	-0.548525	-3.68369e-14	-3.5189	0.00113021	0.0324305	-0.883662	PIGC	protein_coding	phosphatidylinositol glycan anchor biosynthesis, class C [Source:HGNC Symbol;Acc:8960]	cg11584111, cg19408915, cg09989886, cg05063514, cg27543222, cg01526778, cg10622825, cg02288969, cg07720789, cg08587864
ENSG00000136856	-0.548062	5.84329e-13	-3.38108	0.00166751	0.0373475	-1.22983	SLC2A8	protein_coding	solute carrier family 2 (facilitated glucose transporter), member 8 [Source:HGNC Symbol;Acc:13812]	cg02137883, cg00114012, cg06843131, cg14837436, cg20758474, cg12281690, cg04016166, cg03804985
ENSG00000112769	-0.547906	1.00429e-13	-3.41694	0.00150793	0.0359872	-1.14041	LAMA4	protein_coding	laminin, alpha 4 [Source:HGNC Symbol;Acc:6484]	cg08897388, cg13938098, cg18080303
ENSG00000182634	-0.547718	6.61778e-13	-3.17371	0.00295638	0.0482115	-1.73708	OR10G7	protein_coding	olfactory receptor, family 10, subfamily G, member 7 [Source:HGNC Symbol;Acc:14842]	cg08606418, cg23788434, cg06138539
ENSG00000240065	-0.547613	-7.28973e-13	-3.23686	0.00248748	0.0445927	-1.58445	PSMB9	protein_coding	proteasome (prosome, macropain) subunit, beta type, 9 [Source:HGNC Symbol;Acc:9546]	cg11453837, cg24898914, cg00533183, cg08675092, cg08099136, cg01309328, cg14022881, cg11990058, cg00777968, cg27232057, cg05115162, cg24767041, cg09006592, cg05872513, cg24326130, cg26829379, cg20848216, cg00889031, cg05242261, cg21322855, cg05135714, cg10128166, cg07456831, cg13853192, cg05629721, cg01295600, cg17392730, cg08772265, cg03995852
ENSG00000152382	-0.547308	-1.9258e-13	-3.31085	0.00202794	0.040783	-1.40353	TADA1	protein_coding	transcriptional adaptor 1 [Source:HGNC Symbol;Acc:30631]	cg09527021, cg11966583, cg04295733, cg10556076, cg05016425, cg12411961, cg20672205, cg26565099, cg10254557
ENSG00000163840	-0.546927	-3.26488e-14	-3.74342	0.000592129	0.0253627	-0.30597	DTX3L	protein_coding	deltex 3-like (Drosophila) [Source:HGNC Symbol;Acc:30323]	cg08122652, cg07815522, cg07916070, cg19270099, cg17804387, cg18715297, cg11138794, cg04154825, cg12101558, cg07377586, cg01678062, cg10668555, cg04741636
ENSG00000133115	-0.54664	3.72235e-13	-3.93466	0.000337587	0.0212658	0.198046	STOML3	protein_coding	stomatin (EPB72)-like 3 [Source:HGNC Symbol;Acc:19420]	cg21166380, cg03712843, cg03626085, cg02683929, cg20306446
ENSG00000251139	-0.546366	1.00172e-13	-3.50664	0.00117029	0.0329928	-0.914726	RP11-701P16.2	protein_coding	Uncharacterized protein [Source:UniProtKB/TrEMBL;Acc:D6RF06]	cg17373859, cg23778453, cg11015305, cg03444488, cg24475731, cg10723306, cg25877465
ENSG00000124767	-0.545886	4.30451e-13	-3.70234	0.000667211	0.0264001	-0.412848	GLO1	protein_coding	glyoxalase I [Source:HGNC Symbol;Acc:4323]	cg26824091, cg07249406, cg23086892, cg06892152, cg13678070, cg26916927, cg04714954, cg22143547, cg24827336
ENSG00000124193	-0.5449	-1.93734e-13	-3.59794	0.000901731	0.0294344	-0.682138	SRSF6	protein_coding	serine/arginine-rich splicing factor 6 [Source:HGNC Symbol;Acc:10788]	cg03059174, cg00022138, cg01438737, cg16406226, cg20011543, cg10810305, cg25578064
ENSG00000168925	-0.544651	-1.45097e-13	-3.64351	0.000790967	0.0281703	-0.565035	CTRB1	protein_coding	chymotrypsinogen B1 [Source:HGNC Symbol;Acc:2521]	cg14780142, cg02287325, cg14169848, cg09745791, cg17364985, cg16863382, cg19355745, cg14423768, cg21686987
ENSG00000007944	-0.544627	9.70604e-14	-3.21651	0.00263027	0.0455648	-1.63381	MYLIP	protein_coding	myosin regulatory light chain interacting protein [Source:HGNC Symbol;Acc:21155]	cg14021493, cg09945864, cg14298379, cg19055458, cg19628745, cg25345817, cg24201109
ENSG00000169020	-0.544543	-1.34874e-12	-3.73052	0.000614775	0.0256137	-0.33958	ATP5I	protein_coding	ATP synthase, H+ transporting, mitochondrial Fo complex, subunit E [Source:HGNC Symbol;Acc:846]	cg18189208, cg23310330, cg14446768, cg09595537, cg10635789, cg05760641, cg26057380, cg22554448, cg21224049, cg26210267, cg25860664, cg14994894
ENSG00000153187	-0.544226	4.55497e-13	-4.0665	0.000227946	0.0191489	0.551105	HNRNPU	protein_coding	heterogeneous nuclear ribonucleoprotein U (scaffold attachment factor A) [Source:HGNC Symbol;Acc:5048]	cg21475824, cg22320000, cg05001532, cg00914462, cg24517768, cg24645247, cg04720665, cg09998519, cg20456607, cg00533390
ENSG00000133639	0.543989	1.19554e-13	3.3502	0.00181774	0.0386411	-1.30644	BTG1	protein_coding	B-cell translocation gene 1, anti-proliferative [Source:HGNC Symbol;Acc:1130]	cg04100724, cg25772230, cg15008925, cg13333141, cg06458891, cg13132650, cg06551025, cg09918929, cg05819371, cg26675625
ENSG00000118322	-0.543796	5.98885e-14	-3.50544	0.0011743	0.0330587	-0.917775	ATP10B	protein_coding	ATPase, class V, type 10B [Source:HGNC Symbol;Acc:13543]	cg10273151, cg20963030
ENSG00000174444	-0.543696	-2.03543e-13	-3.26417	0.00230737	0.0429068	-1.51792	RPL4	protein_coding	ribosomal protein L4 [Source:HGNC Symbol;Acc:10353]	cg10745782, cg06597587
ENSG00000135749	-0.543503	4.77847e-13	-3.7441	0.000590945	0.0253568	-0.304177	PCNXL2	protein_coding	pecanex-like 2 (Drosophila) [Source:HGNC Symbol;Acc:8736]	cg14121020, cg13779567, cg05104069, cg11718206, cg24715315, cg01402634, cg24716343, cg05560333, cg22789515, cg17144305
ENSG00000152766	-0.542993	-7.84111e-13	-3.57735	0.00095657	0.0304133	-0.734853	ANKRD22	protein_coding	ankyrin repeat domain 22 [Source:HGNC Symbol;Acc:28321]	cg25064712, cg01561719, cg02538681, cg03818395, cg24275611
ENSG00000172243	-0.542798	4.31991e-13	-3.54712	0.0010429	0.0312976	-0.811962	CLEC7A	protein_coding	C-type lectin domain family 7, member A [Source:HGNC Symbol;Acc:14558]	cg23892568, cg21250433
ENSG00000170099	-0.542796	3.34761e-14	-3.66019	0.000753799	0.0275858	-0.522004	SERPINA6	protein_coding	serpin peptidase inhibitor, clade A (alpha-1 antiproteinase, antitrypsin), member 6 [Source:HGNC Symbol;Acc:1540]	cg06058015, cg09318122, cg13251292
ENSG00000256235	-0.542739	8.6347e-14	-3.54731	0.00104233	0.0312976	-0.811472	SMIM3	protein_coding	small integral membrane protein 3 [Source:HGNC Symbol;Acc:30248]	cg01599673, cg06302245, cg16646054
ENSG00000206107	-0.542492	2.45231e-14	-5.24923	5.87849e-06	0.00800631	3.85314	KRTAP27-1	protein_coding	keratin associated protein 27-1 [Source:HGNC Symbol;Acc:33864]	cg14169619, cg12588978
ENSG00000138867	-0.542432	6.52771e-13	-3.87959	0.000397264	0.022288	0.0518856	GUCD1	protein_coding	guanylyl cyclase domain containing 1 [Source:HGNC Symbol;Acc:14237]	cg11265528, cg11459491, cg23329902, cg10632277, cg09645130, cg10959773, cg20964563, cg09255637, cg06972249, cg05561955, cg24568533, cg20464973, cg07312598, cg12717935
ENSG00000039987	-0.542331	-8.68592e-13	-3.3249	0.00195034	0.0399132	-1.36892	BEST2	protein_coding	bestrophin 2 [Source:HGNC Symbol;Acc:17107]	cg06096922, cg23867562, cg23936147, cg21754279, cg05944328, cg00378636
ENSG00000233670	-0.542238	2.23573e-13	-3.61003	0.000870969	0.0291396	-0.651136	PIRT	protein_coding	phosphoinositide-interacting regulator of transient receptor potential channels [Source:HGNC Symbol;Acc:37239]	cg25596289, cg06881239, cg01303008, cg22175965, cg23399011
ENSG00000165478	-0.54198	1.6677e-13	-3.43838	0.00141964	0.0352873	-1.08674	HEPACAM	protein_coding	hepatic and glial cell adhesion molecule [Source:HGNC Symbol;Acc:26361]	cg20725239, cg06142621, cg09763790, cg17410660, cg27172877, cg13018903, cg11006028, cg05647013
ENSG00000151611	-0.541848	-1.30362e-13	-3.38689	0.0016406	0.0372835	-1.21537	MMAA	protein_coding	methylmalonic aciduria (cobalamin deficiency) cblA type [Source:HGNC Symbol;Acc:18871]	cg18679318, cg00066708, cg06788644, cg07754935, cg11614245, cg25100179, cg00124905
ENSG00000174339	-0.541841	-1.99223e-13	-3.23987	0.00246699	0.0444107	-1.57713	OR2Y1	protein_coding	olfactory receptor, family 2, subfamily Y, member 1 [Source:HGNC Symbol;Acc:14837]	cg01483518, cg24188437, cg23010035
ENSG00000241399	-0.541829	4.84041e-13	-3.6096	0.000872046	0.0291396	-0.65224	CD302	protein_coding	CD302 molecule [Source:HGNC Symbol;Acc:30843]	cg09248944, cg20187653, cg15352315, cg03432176, cg09643312, cg20062413, cg17207944
ENSG00000164934	-0.54089	6.65761e-14	-3.28217	0.00219554	0.0421499	-1.47391	DCAF13	protein_coding	DDB1 and CUL4 associated factor 13 [Source:HGNC Symbol;Acc:24535]	cg12817575, cg06605299, cg20548043, cg21221947, cg00577629, cg26978081, cg16930980, cg00137416
ENSG00000258864	-0.540016	1.19605e-12	-3.70846	0.00065547	0.0261771	-0.396959	CTC-554D6.1	protein_coding		cg22471910, cg13625881, cg15618517
ENSG00000104974	-0.539932	6.37322e-13	-3.45389	0.00135888	0.0347245	-1.04781	LILRA1	protein_coding	leukocyte immunoglobulin-like receptor, subfamily A (with TM domain), member 1 [Source:HGNC Symbol;Acc:6602]	cg14071925, cg10976131, cg15701210, cg07113335
ENSG00000121594	-0.53979	6.95431e-14	-3.14976	0.00315521	0.0497265	-1.79453	CD80	protein_coding	CD80 molecule [Source:HGNC Symbol;Acc:1700]	cg17418196, cg13913728, cg02470871, cg12978275
ENSG00000160307	-0.539683	-8.12369e-14	-3.47664	0.00127424	0.033985	-0.990549	S100B	protein_coding	S100 calcium binding protein B [Source:HGNC Symbol;Acc:10500]	cg11064537, cg07152925, cg26674160, cg18433784, cg05808286, cg07685786, cg00025591, cg14333338, cg07328351, cg09202805
ENSG00000166272	-0.539446	5.59193e-13	-3.18233	0.00288773	0.0477672	-1.71634	WBP1L	protein_coding	WW domain binding protein 1-like [Source:HGNC Symbol;Acc:23510]	cg06169961, cg10951224, cg13349042, cg09322489, cg27403832, cg12965934, cg05855489
ENSG00000132671	-0.539333	-7.569e-13	-3.37	0.00172	0.037888	-1.25736	SSTR4	protein_coding	somatostatin receptor 4 [Source:HGNC Symbol;Acc:11333]	cg13958456, cg22879016, cg13763765, cg16502866, cg14631053, cg17586860, cg18197392, cg07676859, cg22534145, cg10019507
ENSG00000071794	-0.539207	-7.29194e-13	-3.4078	0.00154719	0.0361781	-1.16327	HLTF	protein_coding	helicase-like transcription factor [Source:HGNC Symbol;Acc:11099]	cg26151310, cg03430718, cg16296089, cg04836786, cg21926402, cg22719164, cg15438497, cg24041269, cg02398045, cg13328459, cg18549036, cg05555455, cg03678609, cg27554556, cg21111416, cg04731810, cg04120413, cg02611507, cg07275648, cg09352720, cg25951608, cg21835021, cg00906762, cg09392355, cg20117402, cg21089667, cg02059813
ENSG00000067141	-0.538781	5.22755e-11	-3.82118	0.000471731	0.0237172	-0.102254	NEO1	protein_coding	neogenin 1 [Source:HGNC Symbol;Acc:7754]	cg03950246, cg11565307, cg08173467, cg01276439, cg17150474, cg15888301
ENSG00000149609	-0.538668	-1.93028e-13	-3.18491	0.00286748	0.0476669	-1.71012	C20orf144	protein_coding	chromosome 20 open reading frame 144 [Source:HGNC Symbol;Acc:16137]	cg00314749, cg17049013, cg24949238, cg02169201, cg14263969, cg20520365, cg23067959, cg13303952, cg27431396, cg06257975
ENSG00000221900	-0.538503	6.42584e-13	-4.00937	0.000270367	0.0202982	0.397596	POM121L12	protein_coding	POM121 transmembrane nucleoporin-like 12 [Source:HGNC Symbol;Acc:25369]	cg12333737, cg20170989, cg00053261, cg17512738, cg10791343, cg05891292, cg22441312, cg14794023, cg00201870
ENSG00000176302	-0.538342	-8.23481e-13	-3.21017	0.00267632	0.0458597	-1.64916	FOXR1	protein_coding	forkhead box R1 [Source:HGNC Symbol;Acc:29980]	cg08903484, cg24711070, cg23355040, cg05014721, cg03922251, cg18268562, cg07780348, cg24766553, cg05940452, cg23670630
ENSG00000134955	-0.538233	3.46568e-13	-3.78741	0.000520776	0.0245455	-0.190929	SLC37A2	protein_coding	solute carrier family 37 (glucose-6-phosphate transporter), member 2 [Source:HGNC Symbol;Acc:20644]	cg05628713, cg16516310, cg09276707, cg01306841, cg11537406, cg01086404, cg02958718, cg14469376, cg15915129, cg19015622, cg12909702
ENSG00000121552	-0.538056	-5.104e-13	-3.39098	0.00162193	0.0371585	-1.2052	CSTA	protein_coding	cystatin A (stefin A) [Source:HGNC Symbol;Acc:2481]	cg26928972, cg14664412, cg22834418, cg21932814
ENSG00000084636	-0.537885	4.35025e-13	-3.76406	0.000557545	0.0248568	-0.252063	COL16A1	protein_coding	collagen, type XVI, alpha 1 [Source:HGNC Symbol;Acc:2193]	cg23305408, cg05003322, cg22300839, cg27192620, cg16553500, cg09267996, cg24821709, cg19100596, cg21911647, cg13299148, cg09255732
ENSG00000127990	-0.537877	-8.52318e-13	-3.60976	0.000871653	0.0291396	-0.651837	SGCE	protein_coding	sarcoglycan, epsilon [Source:HGNC Symbol;Acc:10808]	cg23690528, cg16956426, cg17890778, cg13266630, cg23616761, cg17701373, cg16761035, cg04366249, cg14388858, cg19107595, cg19924104, cg11589966, cg05531533, cg27435646, cg01566785, cg05819130, cg02965180, cg05277165, cg13660372, cg06674062, cg09910998, cg27393730, cg08291000, cg24885794, cg26997085, cg22331138, cg16492735, cg09512080, cg00906934, cg26503018, cg27120649, cg21771834, cg27001184, cg2…
ENSG00000165125	-0.537831	-1.04049e-13	-3.91231	0.000360675	0.0216766	0.138631	TRPV6	protein_coding	transient receptor potential cation channel, subfamily V, member 6 [Source:HGNC Symbol;Acc:14006]	cg06975428, cg06429466, cg23449659, cg16360432, cg09486642, cg23296572, cg22661942, cg22983321, cg22038755
ENSG00000184731	-0.537742	5.40134e-13	-4.16879	0.000167619	0.0170648	0.827846	FAM110C	protein_coding	family with sequence similarity 110, member C [Source:HGNC Symbol;Acc:33340]	cg14255256, cg01880096, cg09796908, cg04252744, cg12937150, cg12516752, cg13187130, cg18876145, cg23548885, cg15850520, cg20318662, cg15574509, cg23574281, cg09563102
ENSG00000204345	-0.537724	-5.47924e-14	-3.38292	0.00165895	0.0373354	-1.22526	CD300LD	protein_coding	CD300 molecule-like family member d [Source:HGNC Symbol;Acc:16848]	cg26886976, cg22066911, cg08425603, cg05852395, cg07030794
ENSG00000114739	-0.537648	-6.82656e-13	-3.24268	0.00244797	0.0442102	-1.57028	ACVR2B	protein_coding	activin A receptor, type IIB [Source:HGNC Symbol;Acc:174]	cg27244524, cg12616721, cg05359028, cg24952380, cg12906288, cg04444674, cg25751266
ENSG00000186795	-0.537499	-1.59105e-13	-4.30583	0.000110655	0.0160547	1.20211	KCNK18	protein_coding	potassium channel, subfamily K, member 18 [Source:HGNC Symbol;Acc:19439]	cg11198676, cg04815301, cg08411924, cg22504696, cg05307477, cg06639691, cg09418511, cg23916504, cg17226534, cg24353740, cg01160452, cg07637239
ENSG00000178372	-0.537466	3.65733e-13	-3.75673	0.000569601	0.0250166	-0.271227	CALML5	protein_coding	calmodulin-like 5 [Source:HGNC Symbol;Acc:18180]	cg16048771, cg24392574, cg00797152, cg02754943, cg17278890, cg14096855, cg21130124
ENSG00000196517	-0.537226	4.76808e-13	-3.39823	0.00158928	0.0367516	-1.18713	SLC6A9	protein_coding	solute carrier family 6 (neurotransmitter transporter, glycine), member 9 [Source:HGNC Symbol;Acc:11056]	cg18937321, cg21133933, cg07975032, cg12133952, cg04093149, cg18183642, cg12686603
ENSG00000112902	-0.536941	9.66086e-14	-3.36003	0.00176856	0.0383807	-1.28209	SEMA5A	protein_coding	sema domain, seven thrombospondin repeats (type 1 and type 1-like), transmembrane domain (TM) and short cytoplasmic domain, (semaphorin) 5A [Source:HGNC Symbol;Acc:10736]	cg11011938, cg22549558, cg18616062, cg04555220, cg03702236, cg13622535, cg17972013
ENSG00000184881	-0.536862	3.4016e-13	-3.66187	0.000750136	0.027548	-0.517647	OR51B2	protein_coding	olfactory receptor, family 51, subfamily B, member 2 [Source:HGNC Symbol;Acc:14703]	cg06892501, cg22677048, cg19853015, cg12036731, cg14269191, cg15397564
ENSG00000232810	-0.536846	-5.39265e-13	-3.23507	0.00249971	0.0446094	-1.58878	TNF	protein_coding	tumor necrosis factor [Source:HGNC Symbol;Acc:11892]	cg08639424, cg19978379, cg24452282, cg21370522, cg19648923, cg01569083, cg12681001, cg21222743, cg10717214, cg04425624, cg21467614, cg08553327, cg26729380, cg10650821
ENSG00000163394	-0.536627	4.04788e-13	-3.65226	0.000771245	0.0277937	-0.542461	CCKAR	protein_coding	cholecystokinin A receptor [Source:HGNC Symbol;Acc:1570]	cg08845028, cg23295955, cg09105913, cg18636319, cg15928132, cg17104149, cg24074177, cg04353483
ENSG00000180061	-0.536596	4.91248e-13	-3.83793	0.000449094	0.0233191	-0.0581473	TMEM150B	protein_coding	transmembrane protein 150B [Source:HGNC Symbol;Acc:34415]	cg17227564
ENSG00000123836	-0.536499	7.59551e-13	-3.43952	0.00141507	0.0352403	-1.08387	PFKFB2	protein_coding	6-phosphofructo-2-kinase/fructose-2,6-biphosphatase 2 [Source:HGNC Symbol;Acc:8873]	cg26997873, cg24185338, cg26417701
ENSG00000186074	-0.535445	-8.08795e-13	-3.29218	0.00213559	0.0417068	-1.44938	CD300LF	protein_coding	CD300 molecule-like family member f [Source:HGNC Symbol;Acc:29883]	cg15374234, cg17056607, cg26366833, cg21847347, cg21640749
ENSG00000196968	-0.535077	1.35449e-13	-3.27894	0.0022152	0.0422471	-1.48181	FUT11	protein_coding	fucosyltransferase 11 (alpha (1,3) fucosyltransferase) [Source:HGNC Symbol;Acc:19233]	cg15262253, cg13776815, cg04919180, cg17986469, cg04880412, cg02566518, cg25295726, cg17426063, cg08879885, cg23588893, cg10675120
ENSG00000255874	-0.53502	-1.15127e-12	-3.37753	0.00168417	0.0375712	-1.23866	LINC00346	protein_coding	long intergenic non-protein coding RNA 346 [Source:HGNC Symbol;Acc:27492]	cg03757805, cg16032841, cg14947070, cg04513422, cg13698168, cg22131172, cg15703035, cg22790835
ENSG00000130338	-0.534997	6.26903e-13	-3.33033	0.00192113	0.0396931	-1.35554	TULP4	protein_coding	tubby like protein 4 [Source:HGNC Symbol;Acc:15530]	cg09852744, cg25076408, cg17787343, cg00393348, cg12601856, cg18978680
ENSG00000129993	-0.534785	-9.47278e-13	-3.49733	0.00120165	0.0332364	-0.938295	CBFA2T3	protein_coding	core-binding factor, runt domain, alpha subunit 2; translocated to, 3 [Source:HGNC Symbol;Acc:1537]	cg04699663, cg22235727, cg14730137, cg06436854, cg23104481, cg01404893, cg22025067, cg27154177, cg04416981, cg13745346, cg08047086, cg27292079, cg05099708, cg04265972
ENSG00000184428	0.534749	1.11819e-13	3.93901	0.000333268	0.0211529	0.209613	TOP1MT	protein_coding	topoisomerase (DNA) I, mitochondrial [Source:HGNC Symbol;Acc:29787]	cg05580800, cg00173063, cg25653947
ENSG00000182676	-0.534171	-9.16774e-15	-3.45997	0.00133573	0.034533	-1.03252	PPP1R27	protein_coding	protein phosphatase 1, regulatory subunit 27 [Source:HGNC Symbol;Acc:16813]	cg26066277, cg23708206, cg26657725, cg12713445, cg21320221, cg23596678, cg24380489, cg02862897, cg02408850, cg12008350, cg00666559, cg03750525, cg17703744
ENSG00000011465	-0.534156	1.40844e-13	-3.30136	0.00208198	0.0412449	-1.42685	DCN	protein_coding	decorin [Source:HGNC Symbol;Acc:2705]	cg04088433, cg12762596
ENSG00000070495	-0.534012	-5.35431e-13	-3.76948	0.000548793	0.0247957	-0.237886	JMJD6	protein_coding	jumonji domain containing 6 [Source:HGNC Symbol;Acc:19355]	cg25004679, cg12504415, cg04510639, cg25908504, cg26612088, cg08857478, cg05533458, cg13796530, cg01689142, cg25849441, cg02318866, cg10712116, cg21102709, cg15457598, cg21807925
ENSG00000116791	-0.533929	5.50273e-13	-3.27509	0.00223891	0.0424473	-1.49124	CRYZ	protein_coding	crystallin, zeta (quinone reductase) [Source:HGNC Symbol;Acc:2419]	cg09502221, cg13528603, cg07399417, cg26855724, cg26690034, cg26752657, cg21535942, cg00121533, cg26457504, cg09200014, cg09142399, cg20855608
ENSG00000108821	-0.533913	4.73994e-13	-3.59889	0.000899298	0.0294085	-0.679725	COL1A1	protein_coding	collagen, type I, alpha 1 [Source:HGNC Symbol;Acc:2197]	cg01593886, cg16629179, cg18390610, cg19052064, cg00179070, cg01234133, cg17219432, cg12537665, cg14562086, cg20378131, cg02186748, cg04052769
ENSG00000204444	-0.533815	1.60242e-13	-3.5047	0.00117676	0.0330806	-0.919638	APOM	protein_coding	apolipoprotein M [Source:HGNC Symbol;Acc:13916]	cg05053818, cg14661811, cg07467062, cg03689048, cg04456228, cg11678773, cg26083836, cg12201929, cg25145715, cg03098515, cg12435665, cg05871781, cg17615061, cg10628782, cg19444690, cg20847496, cg17619093, cg20938572, cg03119031, cg12259593, cg04477291
ENSG00000236104	-0.533656	5.21982e-13	-3.56927	0.000978932	0.0305471	-0.755479	ZBTB22	protein_coding	zinc finger and BTB domain containing 22 [Source:HGNC Symbol;Acc:13085]	cg03977294, cg20225889, cg24511325, cg13916953, cg25761215, cg10377270, cg20010396, cg20255906, cg10585379, cg06477487, cg08255964, cg26919618, cg23796713, cg20618109
ENSG00000138326	-0.533622	-4.60486e-13	-3.63897	0.00080137	0.028311	-0.576715	RPS24	protein_coding	ribosomal protein S24 [Source:HGNC Symbol;Acc:10411]	cg05280797, cg18521124, cg14298951
ENSG00000213203	-0.533554	-8.11655e-13	-3.40796	0.00154646	0.0361781	-1.16285	GIMAP1	protein_coding	GTPase, IMAP family member 1 [Source:HGNC Symbol;Acc:23237]	cg13699570, cg21771805, cg20795023, cg12914657, cg23018117
ENSG00000167550	-0.533523	4.269e-13	-4.25138	0.000130565	0.0165078	1.05295	RHEBL1	protein_coding	Ras homolog enriched in brain like 1 [Source:HGNC Symbol;Acc:21166]	cg14636377, cg00704012, cg01581637, cg03646356, cg05391628, cg14906565, cg18750407, cg09007977, cg06605331
ENSG00000168703	-0.533516	-7.59729e-14	-3.28218	0.00219546	0.0421499	-1.47388	WFDC12	protein_coding	WAP four-disulfide core domain 12 [Source:HGNC Symbol;Acc:16115]	cg11223315, cg20485165, cg17958033, cg14763874, cg10679021, cg18241647, cg21087586, cg03855954, cg06348423
ENSG00000105373	-0.533356	-7.97844e-13	-3.57202	0.000971258	0.0305471	-0.748455	GLTSCR2	protein_coding	glioma tumor suppressor candidate region gene 2 [Source:HGNC Symbol;Acc:4333]	cg00028993, cg22394644, cg15444387, cg23069870, cg11912306, cg13618323, cg08473138, cg19124998, cg05772556, cg02679291, cg23048951
ENSG00000183560	-0.53333	-6.13511e-13	-3.26028	0.00233221	0.0431252	-1.5274	FOLR4	protein_coding	folate receptor 4, delta (putative) [Source:HGNC Symbol;Acc:32565]	cg20962693, cg06817614, cg26432474, cg20471017, cg24559585, cg07340651
ENSG00000184232	-0.53288	4.76948e-13	-3.92715	0.00034518	0.0212901	0.178068	OAF	protein_coding	OAF homolog (Drosophila) [Source:HGNC Symbol;Acc:28752]	cg06711090, cg01146320, cg12526834, cg00284146, cg12572278, cg23315685, cg01873361, cg14585694, cg04054593, cg09152841, cg18331098, cg11699603, cg11370832, cg18963330
ENSG00000163026	-0.532873	-8.84831e-13	-3.8606	0.000420133	0.0228603	0.00165699	C2orf44	protein_coding	chromosome 2 open reading frame 44 [Source:HGNC Symbol;Acc:26157]	cg00901401, cg05529249, cg20863409, cg14299477, cg13401339, cg00284173, cg01417669
ENSG00000159079	-0.532619	7.93793e-14	-3.44368	0.0013986	0.0351067	-1.07345	C21orf59	protein_coding	chromosome 21 open reading frame 59 [Source:HGNC Symbol;Acc:1301]	cg27263386, cg12922931, cg17301644, cg14260218, cg09523086, cg02339298, cg23649884, cg11901750, cg04576275, cg17492237, cg12944681, cg20644453, cg23926280, cg22020949, cg20570505, cg04092033
ENSG00000265590	-0.532619	7.93793e-14	-3.44368	0.0013986	0.0351067	-1.07345	AP000275.65	protein_coding	Uncharacterized protein [Source:UniProtKB/TrEMBL;Acc:F8VZ95]	cg27263386, cg12922931, cg17301644, cg14260218, cg09523086, cg02339298, cg23649884, cg11901750, cg04576275, cg17492237, cg12944681, cg20644453, cg23926280, cg22020949, cg20570505, cg04092033
ENSG00000121413	-0.532367	-2.24689e-13	-3.89567	0.000378853	0.0219803	0.0944835	ZSCAN18	protein_coding	zinc finger and SCAN domain containing 18 [Source:HGNC Symbol;Acc:21037]	cg20024221, cg10659886, cg08873805, cg14231297, cg17408527, cg18693673, cg05616010, cg12405983, cg02348449, cg04266915, cg06442489
ENSG00000160882	-0.532254	-5.12566e-13	-3.70207	0.000667739	0.0264001	-0.413556	CYP11B1	protein_coding	cytochrome P450, family 11, subfamily B, polypeptide 1 [Source:HGNC Symbol;Acc:2591]	cg02318454, cg21901156, cg03330425, cg17015994
ENSG00000255582	-0.532232	3.88074e-13	-3.93045	0.000341823	0.0212704	0.186845	OR10G2	protein_coding	olfactory receptor, family 10, subfamily G, member 2 [Source:HGNC Symbol;Acc:8170]	cg22142137, cg23493119, cg07396904, cg15635868, cg20077718
ENSG00000258984	-0.531835	-2.00931e-13	-3.71059	0.000651429	0.0261256	-0.391424	UBE2F-SCLY	protein_coding	UBE2F-SCLY readthrough (NMD candidate) [Source:HGNC Symbol;Acc:48339]	cg27247414, cg16354207, cg19409229, cg06391473, cg06382107, cg00535420, cg10660268, cg06218228, cg08252533, cg21707521, cg16253790
ENSG00000187736	-0.531792	-4.43523e-13	-3.28754	0.00216319	0.0418745	-1.46076	NHEJ1	protein_coding	nonhomologous end-joining factor 1 [Source:HGNC Symbol;Acc:25737]	cg18070033, cg13888838, cg17593584, cg04587910, cg14441506, cg22321511, cg08053523, cg07743559
ENSG00000161849	-0.531351	1.27782e-13	-3.70959	0.000653333	0.0261446	-0.394036	KRT84	protein_coding	keratin 84 [Source:HGNC Symbol;Acc:6461]	cg06454138, cg24461814, cg18153060, cg06381991
ENSG00000122643	-0.53134	-1.26377e-13	-3.52147	0.001122	0.0323679	-0.877159	NT5C3A	protein_coding	5'-nucleotidase, cytosolic IIIA [Source:HGNC Symbol;Acc:17820]	cg19816107, cg24031277, cg20946056, cg19966621, cg16963286, cg08685077, cg10363003, cg22798885, cg19262371, cg14957617, cg06815865
ENSG00000176567	-0.530844	7.21216e-13	-3.97324	0.000301067	0.0206088	0.300914	OR4X1	protein_coding	olfactory receptor, family 4, subfamily X, member 1 (gene/pseudogene) [Source:HGNC Symbol;Acc:14854]	cg22827986, cg00939808, cg00791588, cg04721828, cg06173461
ENSG00000248487	-0.530758	-9.45243e-13	-3.3281	0.00193307	0.0398074	-1.36103	ABHD14A	protein_coding	abhydrolase domain containing 14A [Source:HGNC Symbol;Acc:24538]	cg04488153, cg25069476
ENSG00000204301	-0.530311	-1.35159e-12	-3.59129	0.000919105	0.0296858	-0.699181	NOTCH4	protein_coding	notch 4 [Source:HGNC Symbol;Acc:7884]	cg01978236, cg09018483, cg14700707, cg05973262, cg25317746, cg05166027
ENSG00000184182	-0.530295	-1.99943e-13	-3.69556	0.000680457	0.0264399	-0.43044	UBE2F	protein_coding	ubiquitin-conjugating enzyme E2F (putative) [Source:HGNC Symbol;Acc:12480]	cg27247414, cg16354207, cg19409229, cg06391473, cg06382107, cg00535420, cg10660268, cg06218228, cg08252533, cg21707521
ENSG00000261459	-0.530069	-8.05193e-13	-4.204	0.000150709	0.0168263	0.923647	ZNF747	protein_coding	KRAB domain-containing protein ZNF747; Uncharacterized protein; cDNA FLJ54920, moderately similar to Homo sapiens zinc finger protein 689 (ZNF689), mRNA [Source:UniProtKB/TrEMBL;Acc:B7Z5R0]	cg00532901, cg27521568, cg13951948, cg03095872, cg16947339, cg09220816, cg09835675, cg11978765, cg18106940, cg27089547, cg16162146, cg01480911, cg04249816, cg11529208, cg12441436
ENSG00000087086	-0.529752	-1.18473e-12	-3.55477	0.00102037	0.0310489	-0.792475	FTL	protein_coding	ferritin, light polypeptide [Source:HGNC Symbol;Acc:3999]	cg25508545, cg25754059, cg03039974, cg03322172, cg19582670, cg01096752, cg12026095, cg22310976, cg26532042, cg05617973
ENSG00000223874	-0.529623	-2.26018e-13	-4.13405	0.000186113	0.0178114	0.733599	AC007557.1	protein_coding	HCG1816075; Uncharacterized protein [Source:UniProtKB/TrEMBL;Acc:C9J1J8]	cg07399169, cg07241555
ENSG00000196711	-0.529364	4.50119e-13	-3.52655	0.00110588	0.0322337	-0.864261	FAM150A	protein_coding	family with sequence similarity 150, member A [Source:HGNC Symbol;Acc:33775]	cg09442654, cg10094616, cg07076175, cg13451025, cg05965392, cg26021627, cg02711470, cg08860978
ENSG00000149357	-0.529166	7.45191e-13	-3.68328	0.000705106	0.0269328	-0.462277	LAMTOR1	protein_coding	late endosomal/lysosomal adaptor, MAPK and MTOR activator 1 [Source:HGNC Symbol;Acc:26068]	cg20789081, cg10805667, cg11767392, cg07018452, cg16851832, cg17058777, cg26247036, cg21570702, cg15573884, cg20678053, cg17758663, cg09116009, cg11861591
ENSG00000119414	-0.528656	1.1465e-13	-3.37029	0.00171861	0.037888	-1.25664	PPP6C	protein_coding	protein phosphatase 6, catalytic subunit [Source:HGNC Symbol;Acc:9323]	cg03801144, cg02375255, cg08188860, cg12929645, cg24905585, cg00620024, cg15078439
ENSG00000171840	-0.52862	-1.9746e-13	-3.39336	0.00161112	0.0370398	-1.19926	NINJ2	protein_coding	ninjurin 2 [Source:HGNC Symbol;Acc:7825]	cg20781967, cg00237010, cg15884713, cg25089903, cg05534515, cg11457380
ENSG00000101074	-0.528125	-7.19557e-13	-3.18204	0.00289	0.0477672	-1.71703	R3HDML	protein_coding	R3H domain containing-like [Source:HGNC Symbol;Acc:16249]	cg02011185, cg17692403, cg25779645, cg21509100, cg16174609, cg26451891, cg01255591, cg17263820, cg10156905
ENSG00000179820	-0.528113	-2.51397e-13	-3.30466	0.00206302	0.0410683	-1.41874	MYADM	protein_coding	myeloid-associated differentiation marker [Source:HGNC Symbol;Acc:7544]	cg23098844, cg16306925, cg02020911, cg10021364, cg08302480, cg05683781, cg25175639, cg06665109, cg09418984, cg05832051, cg06472476, cg13499300, cg05337743, cg23305567, cg03585419
ENSG00000112343	-0.528077	-8.19187e-13	-3.64248	0.000793306	0.0282281	-0.567674	TRIM38	protein_coding	tripartite motif containing 38 [Source:HGNC Symbol;Acc:10059]	cg20702420, cg06697595, cg22502502, cg11571304, cg10045521, cg06153893, cg24993194, cg21844956
ENSG00000173744	-0.52747	1.03499e-12	-3.9774	0.000297367	0.0205694	0.312028	AGFG1	protein_coding	ArfGAP with FG repeats 1 [Source:HGNC Symbol;Acc:5175]	cg06324993, cg05729783, cg27002958, cg06154408, cg18906489, cg21990808, cg04922513, cg13430298, cg22792938, cg06305175
ENSG00000196184	-0.527457	7.52771e-13	-4.2048	0.000150347	0.0168263	0.925813	OR10J1	protein_coding	olfactory receptor, family 10, subfamily J, member 1 [Source:HGNC Symbol;Acc:8175]	cg23689219, cg24994494, cg06406347, cg15700197, cg25076881, cg19402335
ENSG00000174970	-0.527417	3.4182e-13	-3.42251	0.00148454	0.0358232	-1.12651	OR10AG1	protein_coding	olfactory receptor, family 10, subfamily AG, member 1 [Source:HGNC Symbol;Acc:19607]	cg05343512, cg18099058
ENSG00000197273	-0.527388	3.68888e-13	-3.25888	0.00234123	0.0431908	-1.53082	GUCA2A	protein_coding	guanylate cyclase activator 2A (guanylin) [Source:HGNC Symbol;Acc:4682]	cg05398883, cg19701019, cg13452215, cg09212118, cg17739643, cg18856261, cg12935125, cg09174829, cg27535302, cg05262877
ENSG00000166368	-0.526966	8.34903e-13	-3.88468	0.000391352	0.022285	0.0653436	OR2D2	protein_coding	olfactory receptor, family 2, subfamily D, member 2 [Source:HGNC Symbol;Acc:8244]	cg16566986, cg00243661
ENSG00000267110	0.526945	4.09632e-13	3.32568	0.00194616	0.039869	-1.36702	CTD-2587H24.4	protein_coding		cg23956238, cg18417954
ENSG00000169955	-0.526935	-7.99201e-13	-4.17933	0.000162371	0.0170648	0.856499	ZNF747	protein_coding	zinc finger protein 747 [Source:HGNC Symbol;Acc:28350]	cg13951948, cg03095872, cg16947339, cg09220816, cg09835675, cg11978765, cg18106940, cg27089547, cg16162146, cg01480911, cg04249816, cg11529208, cg12441436
ENSG00000133657	-0.526741	-7.55625e-13	-3.79123	0.000515	0.0243492	-0.180932	ATP13A3	protein_coding	ATPase type 13A3 [Source:HGNC Symbol;Acc:24113]	cg17534464, cg13837519
ENSG00000166508	-0.526726	1.61574e-13	-3.23068	0.00252999	0.0446555	-1.59944	MCM7	protein_coding	minichromosome maintenance complex component 7 [Source:HGNC Symbol;Acc:6950]	cg18143390, cg20540963, cg26023204, cg26568722, cg10955642, cg14002172, cg11738421, cg25920258, cg21810604, cg20629181, cg22045119, cg16560431, cg04747451
ENSG00000101363	-0.526703	-2.26336e-13	-3.32267	0.00196248	0.0400993	-1.37443	MANBAL	protein_coding	mannosidase, beta A, lysosomal-like [Source:HGNC Symbol;Acc:15799]	cg04919810, cg16026561, cg24570912, cg22163406, cg07719737, cg26429905, cg06080893, cg01099389, cg02766780, cg24286770, cg01597222, cg21449843
ENSG00000083812	-0.526623	-3.77917e-13	-3.1677	0.00300515	0.0487052	-1.75153	ZNF324	protein_coding	zinc finger protein 324 [Source:HGNC Symbol;Acc:14096]	cg14522232, cg27401095, cg24624056, cg24694913, cg20176173, cg08703520, cg17536833, cg11765560, cg08693600, cg23473726, cg15820160
ENSG00000102908	-0.526389	3.04864e-13	-3.78092	0.000530761	0.0246733	-0.207949	NFAT5	protein_coding	nuclear factor of activated T-cells 5, tonicity-responsive [Source:HGNC Symbol;Acc:7774]	cg06703222, cg06499262, cg12789714, cg26183662
ENSG00000139579	-0.526118	-5.4309e-13	-4.02236	0.000260098	0.0200964	0.432414	NABP2	protein_coding	nucleic acid binding protein 2 [Source:HGNC Symbol;Acc:28412]	cg02339297, cg16278213, cg14825076, cg13797950, cg02498626, cg18334474, cg11938453, cg18956558, cg05435853, cg22632663, cg07267656, cg08764562
ENSG00000198624	-0.526091	3.68514e-14	-3.24875	0.00240747	0.0438065	-1.55551	CCDC69	protein_coding	coiled-coil domain containing 69 [Source:HGNC Symbol;Acc:24487]	cg08447589, cg18223117, cg05540394, cg12953256, cg16365086, cg25447549, cg08636056, cg12116571, cg24434708, cg27144766, cg14522097, cg17753843
ENSG00000126878	-0.525669	-2.76631e-13	-3.18794	0.00284389	0.0474948	-1.70282	AIF1L	protein_coding	allograft inflammatory factor 1-like [Source:HGNC Symbol;Acc:28904]	cg14006239, cg00685038, cg13042714, cg23683274, cg25954354, cg02376539, cg00688264
ENSG00000135636	0.525085	-5.35419e-13	3.18002	0.00290602	0.0479045	-1.72191	DYSF	protein_coding	dysferlin [Source:HGNC Symbol;Acc:3097]	cg06814341, cg18186672, cg07161827, cg10944735, cg16965027, cg00013475, cg00672622, cg14958017
ENSG00000175387	-0.525051	2.29924e-13	-3.61402	0.000861058	0.0291217	-0.640911	SMAD2	protein_coding	SMAD family member 2 [Source:HGNC Symbol;Acc:6768]	cg21077384, cg16366656, cg21851386, cg03617406, cg05100634, cg17243289, cg00249268, cg07912766
ENSG00000117215	-0.524988	-9.22508e-14	-3.87121	0.000407208	0.0225892	0.0296981	PLA2G2D	protein_coding	phospholipase A2, group IID [Source:HGNC Symbol;Acc:9033]	cg14321743, cg11938865, cg22023448, cg07142319, cg02897710
ENSG00000100142	-0.524705	2.13668e-13	-3.48526	0.00124348	0.033755	-0.968778	POLR2F	protein_coding	polymerase (RNA) II (DNA directed) polypeptide F [Source:HGNC Symbol;Acc:9193]	cg25995375, cg10942708, cg20570841, cg16719350, cg16891880, cg01196234, cg12251714
ENSG00000130589	-0.524623	-1.53362e-13	-3.24186	0.00245352	0.0442497	-1.57228	HELZ2	protein_coding	helicase with zinc finger 2, transcriptional coactivator [Source:HGNC Symbol;Acc:30021]	cg19433891, cg06078990, cg17584970, cg18496317, cg19131103, cg22448930, cg06295590, cg24597875, cg25148155
ENSG00000217702	-0.524593	8.94186e-15	-4.02301	0.000259591	0.0200964	0.434171	MGC10955	protein_coding		cg00088445, cg16406582
ENSG00000204262	0.524574	1.42711e-13	3.61391	0.000861317	0.0291217	-0.64118	COL5A2	protein_coding	collagen, type V, alpha 2 [Source:HGNC Symbol;Acc:2210]	cg17633611, cg09211763, cg07875385, cg22774472, cg10765212, cg16772598
ENSG00000163827	-0.524154	-2.16508e-13	-3.71057	0.000651469	0.0261256	-0.391479	LRRC2	protein_coding	leucine rich repeat containing 2 [Source:HGNC Symbol;Acc:14676]	cg03679504, cg04296790, cg10031651, cg13649415, cg08962305
ENSG00000204569	-0.523907	1.86157e-13	-3.3862	0.0016438	0.0373269	-1.2171	PPP1R10	protein_coding	protein phosphatase 1, regulatory subunit 10 [Source:HGNC Symbol;Acc:9284]	cg07800254, cg15735240, cg04176995, cg20994248, cg01702407, cg27304199, cg08198704, cg11738164, cg03955698, cg16279541
ENSG00000167895	-0.523902	-9.94773e-13	-3.21339	0.00265278	0.0457542	-1.64135	TMC8	protein_coding	transmembrane channel-like 8 [Source:HGNC Symbol;Acc:20474]	cg13500471, cg11962479, cg13974855, cg00447208, cg01246266, cg03190661, cg20943461, cg19056418
ENSG00000180909	-0.523768	3.12926e-13	-4.16828	0.000167877	0.0170648	0.826465	OR52B1P	protein_coding	olfactory receptor, family 52, subfamily B, member 1 pseudogene [Source:HGNC Symbol;Acc:15206]	cg02362819
ENSG00000123427	-0.523718	-6.18164e-14	-3.26327	0.00231313	0.0429736	-1.52013	METTL21B	protein_coding	methyltransferase like 21B [Source:HGNC Symbol;Acc:24936]	cg26246087, cg14962610, cg24236917, cg09253762, cg07185038
ENSG00000169554	-0.523489	1.17628e-10	-3.57711	0.000957227	0.0304133	-0.735466	ZEB2	protein_coding	zinc finger E-box binding homeobox 2 [Source:HGNC Symbol;Acc:14881]	cg03832162, cg00840115
ENSG00000101695	-0.523456	-6.69036e-13	-3.67367	0.000724975	0.027149	-0.487135	RNF125	protein_coding	ring finger protein 125, E3 ubiquitin protein ligase [Source:HGNC Symbol;Acc:21150]	cg12358298, cg06123940, cg24630963, cg16100871, cg00940502, cg10604470, cg10205960, cg15823698, cg11314292, cg22465123, cg07608621
ENSG00000188163	-0.523231	-7.60252e-13	-3.51225	0.00115179	0.0327791	-0.900523	FAM166A	protein_coding	family with sequence similarity 166, member A [Source:HGNC Symbol;Acc:33818]	cg12757178, cg08013227, cg04427222, cg06862775
ENSG00000116793	0.523163	-4.38845e-13	3.52534	0.00110969	0.0322377	-0.867324	PHTF1	protein_coding	putative homeodomain transcription factor 1 [Source:HGNC Symbol;Acc:8939]	cg00694336, cg05139111, cg07212644, cg25149743, cg00419759, cg03948207, cg09330979, cg17659729, cg26814432, cg22531889, cg09123533, cg16996019
ENSG00000103742	-0.522794	2.12045e-13	-3.32693	0.00193938	0.0398088	-1.36393	IGDCC4	protein_coding	immunoglobulin superfamily, DCC subclass, member 4 [Source:HGNC Symbol;Acc:13770]	cg00776558, cg18993701, cg00623200, cg07617246, cg23915349, cg06410314
ENSG00000205279	-0.522672	6.87292e-13	-3.31525	0.00200335	0.0405451	-1.39271	CTXN3	protein_coding	cortexin 3 [Source:HGNC Symbol;Acc:31110]	cg02238298, cg12030523, cg07157169
ENSG00000172289	-0.522506	8.77269e-13	-3.45371	0.00135957	0.0347245	-1.04826	OR10V1	protein_coding	olfactory receptor, family 10, subfamily V, member 1 [Source:HGNC Symbol;Acc:15136]	cg04003309, cg00988175
ENSG00000167748	-0.522387	-6.37392e-15	-3.25225	0.00238438	0.0436404	-1.54698	KLK1	protein_coding	kallikrein 1 [Source:HGNC Symbol;Acc:6357]	cg10646254, cg02725269, cg09181711, cg26415633, cg15776494
ENSG00000184108	-0.522336	-2.20425e-13	-3.65321	0.000769131	0.0277428	-0.540007	TRIML1	protein_coding	tripartite motif family-like 1 [Source:HGNC Symbol;Acc:26698]	cg23427912, cg17597740, cg25760325, cg07946300, cg03444122, cg04086012, cg03199958
ENSG00000189325	-0.522063	5.02252e-13	-3.27187	0.00225888	0.0425867	-1.49911	C6orf222	protein_coding	chromosome 6 open reading frame 222 [Source:HGNC Symbol;Acc:33769]	cg14673936, cg09717406, cg18520925, cg00901165
ENSG00000100490	-0.521587	6.26321e-13	-3.45358	0.00136007	0.0347245	-1.04859	CDKL1	protein_coding	cyclin-dependent kinase-like 1 (CDC2-related kinase) [Source:HGNC Symbol;Acc:1781]	cg13100743, cg05589523, cg15088455, cg07477648
ENSG00000178591	-0.521485	3.28629e-13	-3.44266	0.0014026	0.0351067	-1.076	DEFB125	protein_coding	defensin, beta 125 [Source:HGNC Symbol;Acc:18105]	cg05510100, cg08088390
ENSG00000215915	-0.521387	2.13508e-13	-3.3009	0.00208463	0.0412509	-1.42797	ATAD3C	protein_coding	ATPase family, AAA domain containing 3C [Source:HGNC Symbol;Acc:32151]	cg21001441, cg12841328, cg27383362
ENSG00000108666	-0.521006	-4.86882e-13	-3.85517	0.000426893	0.0229175	-0.0126661	C17orf75	protein_coding	chromosome 17 open reading frame 75 [Source:HGNC Symbol;Acc:30173]	cg19617599, cg25191231, cg21184495, cg16007628, cg08209724, cg06168050, cg26376749
ENSG00000105251	-0.520923	-2.90556e-13	-4.33468	0.000101345	0.0158985	1.28137	SHD	protein_coding	Src homology 2 domain containing transforming protein D [Source:HGNC Symbol;Acc:30633]	cg24408057, cg11581398, cg03084288, cg14200834, cg24830664
ENSG00000188293	-0.520813	-1.73908e-13	-3.21112	0.00266938	0.0458597	-1.64686	IGFL1	protein_coding	IGF-like family member 1 [Source:HGNC Symbol;Acc:24093]	cg15039853, cg00871055, cg17523945, cg14487398, cg25246031, cg05910415
ENSG00000162458	-0.520664	3.29295e-13	-3.42041	0.00149332	0.0358988	-1.13175	FBLIM1	protein_coding	filamin binding LIM protein 1 [Source:HGNC Symbol;Acc:24686]	cg14451275, cg04315300, cg02375669, cg03305795, cg11498041, cg16004427
ENSG00000205730	-0.520648	-1.87432e-13	-3.37945	0.00167512	0.0374856	-1.23387	ITPRIPL2	protein_coding	inositol 1,4,5-trisphosphate receptor interacting protein-like 2 [Source:HGNC Symbol;Acc:27257]	cg15635364, cg13032702, cg09076788, cg06777352, cg16733548, cg00373101, cg04396685
ENSG00000150656	-0.520529	-5.31242e-14	-3.29428	0.00212321	0.0416851	-1.44423	CNDP1	protein_coding	carnosine dipeptidase 1 (metallopeptidase M20 family) [Source:HGNC Symbol;Acc:20675]	cg16064925, cg19314834, cg24864524, cg14462906, cg16029351, cg16891318, cg02840828, cg05851240, cg03148084, cg12811033, cg03775901, cg00226849
ENSG00000162461	-0.520521	-2.39539e-13	-3.82748	0.000463089	0.0235098	-0.0856721	SLC25A34	protein_coding	solute carrier family 25, member 34 [Source:HGNC Symbol;Acc:27653]	cg19916794, cg02485345, cg05337019, cg09662329, cg16713727, cg03575366, cg05510104, cg10881110, cg06761377, cg15616400, cg03970032, cg26923754
ENSG00000178928	-0.520517	-3.71327e-13	-3.60161	0.000892296	0.0293576	-0.672745	TPRX1	protein_coding	tetra-peptide repeat homeobox 1 [Source:HGNC Symbol;Acc:32174]	cg27126044, cg26661974, cg22572560
ENSG00000241186	-0.520346	9.88235e-13	-3.60745	0.000877448	0.0291907	-0.657756	TDGF1	protein_coding	teratocarcinoma-derived growth factor 1 [Source:HGNC Symbol;Acc:11701]	cg16180701, cg10365562, cg10592649
ENSG00000153498	-0.520275	-4.77714e-13	-3.40821	0.0015454	0.0361781	-1.16224	SPACA7	protein_coding	sperm acrosome associated 7 [Source:HGNC Symbol;Acc:29575]	cg04107005, cg20489183, cg03625684, cg21624282
ENSG00000140575	-0.520098	-2.72414e-13	-3.42125	0.00148981	0.0358798	-1.12966	IQGAP1	protein_coding	IQ motif containing GTPase activating protein 1 [Source:HGNC Symbol;Acc:6110]	cg04857300, cg18495231, cg17891123, cg06327621, cg09658238, cg23794579, cg18728699, cg07007674, cg25186680
ENSG00000158711	-0.519976	-2.76996e-13	-3.24721	0.00241769	0.0438638	-1.55926	ELK4	protein_coding	ELK4, ETS-domain protein (SRF accessory protein 1) [Source:HGNC Symbol;Acc:3326]	cg19643314, cg03126043, cg04080067, cg06391610, cg21478222, cg16894746, cg23201841
ENSG00000243646	-0.51988	-2.28282e-13	-3.92692	0.000345418	0.0212901	0.177449	IL10RB	protein_coding	interleukin 10 receptor, beta [Source:HGNC Symbol;Acc:5965]	cg10552271, cg10683055, cg12829325, cg01928078, cg27518898, cg14607407, cg26711800, cg00765428, cg01240089, cg07325233, cg18506172, cg17943175, cg17506742, cg01855674, cg14280424
ENSG00000066926	0.519465	2.39087e-13	3.34221	0.00185866	0.0390695	-1.3262	FECH	protein_coding	ferrochelatase [Source:HGNC Symbol;Acc:3647]	cg14532644, cg26043149, cg20847749, cg26493532, cg00026731, cg24222377, cg18757962, cg05243804, cg25962332, cg15864104, cg21634100, cg18365938
ENSG00000150967	-0.519313	-3.53299e-13	-3.34649	0.00183662	0.0388305	-1.31561	ABCB9	protein_coding	ATP-binding cassette, sub-family B (MDR/TAP), member 9 [Source:HGNC Symbol;Acc:50]	cg00036328, cg03216691, cg13625614, cg02969798, cg22049065
ENSG00000148219	-0.519277	-2.08588e-13	-3.75379	0.000574493	0.0251282	-0.278887	ASTN2	protein_coding	astrotactin 2 [Source:HGNC Symbol;Acc:17021]	cg15586196, cg21456112, cg27234421, cg14090923, cg02554246, cg13647523, cg04495116
ENSG00000261427	-0.519078	-1.87672e-13	-3.36981	0.00172092	0.037888	-1.25784	CTD-2349B8.1	protein_coding		cg15635364, cg13032702, cg09076788, cg06777352, cg16733548, cg00373101, cg04396685, cg06101274
ENSG00000186684	-0.518875	2.8422e-13	-3.66734	0.000738385	0.0273071	-0.503527	CYP27C1	protein_coding	cytochrome P450, family 27, subfamily C, polypeptide 1 [Source:HGNC Symbol;Acc:33480]	cg00270778, cg16761716, cg14580502, cg27656707, cg05143735, cg11039476
ENSG00000171812	-0.518505	2.76736e-13	-3.21172	0.00266499	0.0458597	-1.64541	COL8A2	protein_coding	collagen, type VIII, alpha 2 [Source:HGNC Symbol;Acc:2216]	cg21545605, cg18795461, cg08639948, cg27042226
ENSG00000134954	-0.518479	-2.17283e-13	-3.20948	0.00268135	0.0458862	-1.65082	ETS1	protein_coding	v-ets avian erythroblastosis virus E26 oncogene homolog 1 [Source:HGNC Symbol;Acc:3488]	cg21301387, cg21875114
ENSG00000079691	-0.518177	-1.57851e-13	-3.34647	0.00183674	0.0388305	-1.31567	LRRC16A	protein_coding	leucine rich repeat containing 16A [Source:HGNC Symbol;Acc:21581]	cg16015031, cg22532997, cg23456851, cg24004055, cg20955831
ENSG00000160883	-0.518144	2.52665e-13	-3.32105	0.00197133	0.040197	-1.37842	HK3	protein_coding	hexokinase 3 (white cell) [Source:HGNC Symbol;Acc:4925]	cg14709481, cg17393572, cg19589060, cg00137168, cg09869729, cg17809377, cg23912072, cg05119218, cg19791262
ENSG00000010319	-0.518079	-1.11214e-12	-4.67166	3.59303e-05	0.0133632	2.21749	SEMA3G	protein_coding	sema domain, immunoglobulin domain (Ig), short basic domain, secreted, (semaphorin) 3G [Source:HGNC Symbol;Acc:30400]	cg16362603, cg15287092, cg11102019, cg17910586, cg01113435, cg27386912, cg08448751, cg07357683, cg00561610
ENSG00000169885	-0.517255	-2.84422e-14	-3.42203	0.00148654	0.0358232	-1.1277	CALML6	protein_coding	calmodulin-like 6 [Source:HGNC Symbol;Acc:24193]	cg01755342, cg15819352, cg06443644, cg11549166, cg22364929, cg05132306, cg15715333, cg17434257, cg24188976, cg12642568
ENSG00000169435	-0.516754	-1.53729e-14	-3.21556	0.00263711	0.0455942	-1.63611	RASSF6	protein_coding	Ras association (RalGDS/AF-6) domain family member 6 [Source:HGNC Symbol;Acc:20796]	cg01027937, cg00224911, cg07136054, cg20516074, cg08647446, cg10539274, cg20368506, cg03996822
ENSG00000261514	-0.516619	-1.31359e-12	-3.30176	0.00207968	0.0412449	-1.42587	RP11-527L4.2	protein_coding	Uncharacterized protein [Source:UniProtKB/TrEMBL;Acc:H3BVA9]	cg08621167, cg18609339, cg18014543, cg24484352
ENSG00000204264	-0.516574	-1.45262e-12	-3.72436	0.000625878	0.0257399	-0.355606	PSMB8	protein_coding	proteasome (prosome, macropain) subunit, beta type, 8 [Source:HGNC Symbol;Acc:9545]	cg05872513, cg24326130, cg26829379, cg20848216, cg00889031, cg05242261, cg21322855, cg05135714, cg10128166, cg07456831, cg13853192, cg05629721, cg01295600, cg17392730, cg08772265, cg03995852, cg15451100, cg21535207, cg01702338, cg10087598, cg20630683, cg10192196, cg11141874, cg05697726, cg16483840, cg02657012, cg16890093, cg07218288, cg19136673, cg05693489, cg12253437, cg09354037, cg25384897, cg0…
ENSG00000100239	-0.516448	-3.23141e-13	-3.47661	0.00127432	0.033985	-0.990603	PPP6R2	protein_coding	protein phosphatase 6, regulatory subunit 2 [Source:HGNC Symbol;Acc:19253]	cg07493876, cg17122244, cg00563797, cg14049382, cg05657462, cg01513661, cg16118003
ENSG00000179520	-0.5157	2.21387e-13	-3.47278	0.00128821	0.0341058	-1.00026	SLC17A8	protein_coding	solute carrier family 17 (vesicular glutamate transporter), member 8 [Source:HGNC Symbol;Acc:20151]	cg19356346, cg14769892, cg21961771, cg14077898, cg24446178, cg21116900, cg06563300, cg21429394, cg06836849
ENSG00000125998	-0.514643	2.40877e-13	-3.60407	0.000886009	0.0292233	-0.666428	FAM83C	protein_coding	family with sequence similarity 83, member C [Source:HGNC Symbol;Acc:16121]	cg20436037, cg11133013, cg24855818, cg26826207, cg27629776, cg20526800, cg26821293, cg20920419
ENSG00000268864	-0.514637	3.04517e-13	-3.94217	0.000330161	0.0211529	0.218028	CTB-167G5.5	protein_coding	Uncharacterized protein [Source:UniProtKB/TrEMBL;Acc:M0QY13]	cg22055513, cg12119625, cg05371599, cg11353792, cg05646541, cg01230207
ENSG00000115594	-0.514568	-5.39584e-11	-3.19642	0.00277884	0.0468642	-1.68238	IL1R1	protein_coding	interleukin 1 receptor, type I [Source:HGNC Symbol;Acc:5993]	cg13399261
ENSG00000079257	-0.513901	-9.7107e-13	-3.21561	0.00263674	0.0455942	-1.63599	LXN	protein_coding	latexin [Source:HGNC Symbol;Acc:13347]	cg07654934, cg25727025, cg08538682, cg12896421, cg27533704, cg25996042, cg04911005, cg22210627, cg08263647, cg17977250, cg17481912
ENSG00000125871	-0.513648	-1.16739e-12	-3.48298	0.00125156	0.033835	-0.974553	MGME1	protein_coding	mitochondrial genome maintenance exonuclease 1 [Source:HGNC Symbol;Acc:16205]	cg06061892, cg00586515, cg10843450, cg22555102, cg09646206, cg12530254, cg14829779, cg06273454, cg07770857, cg15347961, cg25841139, cg26447919, cg04272256, cg13614659, cg15615135, cg11837402, cg11653071, cg20773023
ENSG00000127824	-0.513266	-2.11762e-13	-3.24802	0.00241231	0.0438065	-1.55729	TUBA4A	protein_coding	tubulin, alpha 4a [Source:HGNC Symbol;Acc:12407]	cg26258152, cg05792884, cg03922748, cg04084170, cg13388731, cg03465285, cg18797053, cg01801525, cg22980611, cg14091223
ENSG00000135924	-0.513266	-2.11762e-13	-3.24802	0.00241231	0.0438065	-1.55729	DNAJB2	protein_coding	DnaJ (Hsp40) homolog, subfamily B, member 2 [Source:HGNC Symbol;Acc:5228]	cg26258152, cg05792884, cg03922748, cg04084170, cg13388731, cg03465285, cg18797053, cg01801525, cg22980611, cg14091223
ENSG00000170190	-0.512552	-8.75425e-13	-3.33828	0.0018791	0.0393316	-1.33591	SLC16A5	protein_coding	solute carrier family 16 (monocarboxylate transporter), member 5 [Source:HGNC Symbol;Acc:10926]	cg08448540, cg15629871, cg14239244, cg11312037, cg06594281, cg13424870, cg21306329, cg27619475, cg17733616, cg20737287, cg04305621, cg10829727
ENSG00000181038	-0.512534	-3.86905e-13	-3.33999	0.00187017	0.0391941	-1.33168	METTL23	protein_coding	methyltransferase like 23 [Source:HGNC Symbol;Acc:26988]	cg25699034, cg27000944, cg20565352, cg03115081, cg08157300, cg25004679, cg12504415, cg04510639, cg25908504, cg26612088, cg08857478, cg05533458, cg13796530, cg01689142, cg25849441, cg02318866, cg10712116, cg21102709
ENSG00000142208	-0.512464	-1.83916e-13	-3.42306	0.00148224	0.0358232	-1.12513	AKT1	protein_coding	v-akt murine thymoma viral oncogene homolog 1 [Source:HGNC Symbol;Acc:391]	cg06895316, cg11830346, cg01749142, cg18426060, cg21496913, cg13774825, cg05726935
ENSG00000188269	-0.512414	5.73825e-14	-3.15797	0.00308565	0.0492816	-1.77486	OR7A5	protein_coding	olfactory receptor, family 7, subfamily A, member 5 [Source:HGNC Symbol;Acc:8368]	cg16337328, cg19305434, cg16924306
ENSG00000213892	-0.512215	8.70647e-14	-3.81703	0.000477514	0.0238437	-0.113179	CEACAM16	protein_coding	carcinoembryonic antigen-related cell adhesion molecule 16 [Source:HGNC Symbol;Acc:31948]	cg20027191, cg15356314, cg24760577, cg23942508, cg15010050, cg24352255, cg04973505
ENSG00000242180	-0.51171	7.08092e-13	-3.69594	0.000679703	0.0264399	-0.429448	OR51B5	protein_coding	olfactory receptor, family 51, subfamily B, member 5 [Source:HGNC Symbol;Acc:19599]	cg19554569, cg20490724, cg07568203
ENSG00000205643	-0.511687	6.22536e-14	-3.19004	0.00282769	0.0473243	-1.69778	CDPF1	protein_coding	cysteine-rich, DPF motif domain containing 1 [Source:HGNC Symbol;Acc:33710]	cg23149423, cg12089543, cg14382318, cg10266853, cg02195676, cg09491104, cg11542119, cg14376782, cg10308949
ENSG00000129991	-0.510742	-8.35571e-13	-3.27974	0.00221033	0.0421766	-1.47986	TNNI3	protein_coding	troponin I type 3 (cardiac) [Source:HGNC Symbol;Acc:11947]	cg06478143, cg03097995, cg15343958, cg01397912, cg24475436, cg11375547
ENSG00000183431	-0.510559	3.37949e-13	-3.33149	0.00191493	0.0396821	-1.35267	SF3A3	protein_coding	splicing factor 3a, subunit 3, 60kDa [Source:HGNC Symbol;Acc:10767]	cg09550293, cg07531636
ENSG00000215277	-0.510271	1.51693e-14	-3.40812	0.00154579	0.0361781	-1.16246	C14orf164	protein_coding	chromosome 14 open reading frame 164 [Source:HGNC Symbol;Acc:20438]	cg17478313, cg17552829, cg21376274
ENSG00000115295	-0.510141	5.98275e-14	-3.3675	0.00173205	0.0379996	-1.26357	CLIP4	protein_coding	CAP-GLY domain containing linker protein family, member 4 [Source:HGNC Symbol;Acc:26108]	cg05075112, cg25630687, cg26118047, cg06991610, cg02849511, cg04954926, cg06870508, cg01229464, cg15514847
ENSG00000112877	-0.510103	-6.96872e-13	-3.62206	0.000841374	0.028822	-0.620249	CEP72	protein_coding	centrosomal protein 72kDa [Source:HGNC Symbol;Acc:25547]	cg04751968, cg12807553, cg18730862, cg07378058, cg22938407, cg18786969, cg24904904, cg18250916, cg24686453
ENSG00000179029	0.510033	1.94543e-13	3.81986	0.000473564	0.0237365	-0.105731	TMEM107	protein_coding	transmembrane protein 107 [Source:HGNC Symbol;Acc:28128]	cg12866292, cg14210275, cg02571905, cg23797577, cg06218622, cg04771550, cg13067033, cg14312586, cg13325529, cg23293329, cg06421174, cg14212953
ENSG00000104472	-0.509849	1.12855e-13	-3.19277	0.00280667	0.0471724	-1.69119	CHRAC1	protein_coding	chromatin accessibility complex 1 [Source:HGNC Symbol;Acc:13544]	cg04503274, cg03249906, cg07270064, cg00296189, cg12002314, cg19486048, cg03787210, cg23548819, cg08877624
ENSG00000149313	-0.509751	-3.32158e-13	-3.21679	0.00262824	0.0455597	-1.63313	AASDHPPT	protein_coding	aminoadipate-semialdehyde dehydrogenase-phosphopantetheinyl transferase [Source:HGNC Symbol;Acc:14235]	cg03648116
ENSG00000261732	-0.509548	1.09727e-12	-3.3155	0.00200193	0.0405451	-1.39208	LA16c-431H6.6	protein_coding		cg24821593, cg17400964, cg08103980, cg13012649, cg07744973, cg10305000
ENSG00000138834	-0.509249	-9.98518e-13	-3.46337	0.00132296	0.0344384	-1.02396	MAPK8IP3	protein_coding	mitogen-activated protein kinase 8 interacting protein 3 [Source:HGNC Symbol;Acc:6884]	cg24928222, cg06215939, cg07058132, cg26326007, cg10965860, cg03872502, cg04169263, cg03715980, cg13658885, cg10654771, cg03958004, cg07226281
ENSG00000136444	-0.508684	2.42014e-14	-3.50244	0.00118434	0.0331352	-0.925363	RSAD1	protein_coding	radical S-adenosyl methionine domain containing 1 [Source:HGNC Symbol;Acc:25634]	cg03881015, cg00119314, cg11860192, cg16413777, cg24151267, cg01428361, cg01408247
ENSG00000126705	-0.508641	8.99333e-12	-3.25284	0.00238052	0.0436101	-1.54555	AHDC1	protein_coding	AT hook, DNA binding motif, containing 1 [Source:HGNC Symbol;Acc:25230]	cg16020249, cg11531628, cg00808329, cg25421855, cg11697038, cg17164905, cg02277710
ENSG00000100380	-0.508492	-6.84316e-13	-4.03738	0.000248689	0.019706	0.472757	ST13	protein_coding	suppression of tumorigenicity 13 (colon carcinoma) (Hsp70 interacting protein) [Source:HGNC Symbol;Acc:11343]	cg12638490, cg10722636, cg19382761, cg04274916, cg05901445, cg24755020, cg00759834, cg24691179, cg26736796, cg15349729, cg03930770, cg19096730
ENSG00000180347	-0.508384	7.2079e-13	-3.25932	0.0023384	0.0431588	-1.52975	CCDC129	protein_coding	coiled-coil domain containing 129 [Source:HGNC Symbol;Acc:27363]	cg13307923, cg20991203, cg10871071
ENSG00000177627	-0.50742	5.81094e-13	-3.32867	0.00193005	0.0397659	-1.35965	C12orf54	protein_coding	chromosome 12 open reading frame 54 [Source:HGNC Symbol;Acc:28553]	cg07532591, cg16023065, cg10505355, cg12133004
ENSG00000085871	0.507154	7.05187e-13	3.29746	0.0021046	0.0415004	-1.43642	MGST2	protein_coding	microsomal glutathione S-transferase 2 [Source:HGNC Symbol;Acc:7063]	cg02688643, cg15636504, cg03421014, cg09698228, cg11124069, cg10724791, cg12078781, cg11748071, cg25613641, cg12229172, cg21604320
ENSG00000147799	0.507076	1.60548e-13	3.36067	0.00176541	0.0383606	-1.28051	ARHGAP39	protein_coding	Rho GTPase activating protein 39 [Source:HGNC Symbol;Acc:29351]	cg08483876, cg01675596, cg20370296
ENSG00000112079	-0.506974	1.92711e-13	-3.14963	0.0031563	0.0497265	-1.79483	STK38	protein_coding	serine/threonine kinase 38 [Source:HGNC Symbol;Acc:17847]	cg00016223, cg03063347, cg24363146, cg23670203, cg04944402, cg07121335
ENSG00000172349	-0.50645	-5.08256e-14	-3.75715	0.000568893	0.0250166	-0.270113	IL16	protein_coding	interleukin 16 [Source:HGNC Symbol;Acc:5980]	cg16803736
ENSG00000128891	-0.50614	-5.24846e-13	-3.76775	0.000551575	0.0247957	-0.242418	C15orf57	protein_coding	chromosome 15 open reading frame 57 [Source:HGNC Symbol;Acc:28295]	cg17146877, cg18108262, cg25985323, cg14935369, cg26097504, cg05334239, cg06958102, cg04368881
ENSG00000157211	-0.506103	3.02886e-13	-3.30553	0.00205809	0.0410547	-1.41661	CDCP2	protein_coding	CUB domain containing protein 2 [Source:HGNC Symbol;Acc:27297]	cg02684250, cg26185508, cg14146815, cg17035984, cg20777437, cg10965749, cg01060188
ENSG00000197579	-0.506044	4.99571e-14	-3.16109	0.00305961	0.0490443	-1.76738	TOPORS	protein_coding	topoisomerase I binding, arginine/serine-rich, E3 ubiquitin protein ligase [Source:HGNC Symbol;Acc:21653]	cg03969791, cg19012475, cg10716607, cg14184665, cg07950434, cg03909275
ENSG00000181804	-0.505643	6.18755e-13	-3.43637	0.00142771	0.0353989	-1.09179	SLC9A9	protein_coding	solute carrier family 9, subfamily A (NHE9, cation proton antiporter 9), member 9 [Source:HGNC Symbol;Acc:20653]	cg23538718, cg13077857, cg01603837
ENSG00000125991	-0.505061	2.81151e-13	-3.27518	0.00223835	0.0424473	-1.49102	ERGIC3	protein_coding	ERGIC and golgi 3 [Source:HGNC Symbol;Acc:15927]	cg09326682, cg24176425, cg00340102, cg16329897, cg25941592, cg09693358, cg26310456, cg25683204, cg00350702, cg22818383, cg00095493, cg08632001
ENSG00000213132	-0.504908	2.66242e-13	-3.32161	0.00196824	0.0401775	-1.37703	AC022498.1	protein_coding	Uncharacterized protein [Source:UniProtKB/TrEMBL;Acc:E7EQ38]	cg06398643, cg24454374, cg05044994
ENSG00000124588	0.504654	8.8302e-13	3.92933	0.000342964	0.0212704	0.183853	NQO2	protein_coding	NAD(P)H dehydrogenase, quinone 2 [Source:HGNC Symbol;Acc:7856]	cg12335476, cg00184279, cg01454349, cg11440375
ENSG00000181656	-0.503475	6.57841e-13	-3.42638	0.00146845	0.0358232	-1.11681	GPR88	protein_coding	G protein-coupled receptor 88 [Source:HGNC Symbol;Acc:4539]	cg01404483, cg06223162, cg07412545
ENSG00000042429	-0.503179	-1.5297e-12	-3.93819	0.000334076	0.0211529	0.207438	MED17	protein_coding	mediator complex subunit 17 [Source:HGNC Symbol;Acc:2375]	cg06141346, cg15277311, cg07634902, cg15774543, cg16027622, cg07414984, cg10658706, cg03065661, cg01744344, cg05817661
ENSG00000166012	-0.503179	-1.5297e-12	-3.93819	0.000334076	0.0211529	0.207438	TAF1D	protein_coding	TATA box binding protein (TBP)-associated factor, RNA polymerase I, D, 41kDa [Source:HGNC Symbol;Acc:28759]	cg06141346, cg15277311, cg07634902, cg15774543, cg16027622, cg07414984, cg10658706, cg03065661, cg01744344, cg05817661, cg06746355, cg08803878
ENSG00000171987	-0.503014	1.14015e-13	-3.48145	0.00125699	0.0338889	-0.978404	C11orf40	protein_coding	chromosome 11 open reading frame 40 [Source:HGNC Symbol;Acc:23986]	cg07850246, cg13451637
ENSG00000148339	-0.502837	-1.04942e-12	-3.75233	0.000576942	0.0251517	-0.282698	SLC25A25	protein_coding	solute carrier family 25 (mitochondrial carrier; phosphate carrier), member 25 [Source:HGNC Symbol;Acc:20663]	cg14554618, cg14061230, cg02871875, cg01280081, cg16950519, cg00831088, cg16224854, cg07688412, cg21260583, cg02669207, cg08011890
ENSG00000135604	-0.50281	4.77217e-13	-3.33331	0.00190528	0.0396485	-1.34819	STX11	protein_coding	syntaxin 11 [Source:HGNC Symbol;Acc:11429]	cg26274401, cg05242653, cg07755653, cg04027074, cg22664307, cg08083016, cg24482021
ENSG00000198492	-0.5028	-6.20095e-13	-3.49288	0.00121692	0.0334913	-0.949546	YTHDF2	protein_coding	YTH domain family, member 2 [Source:HGNC Symbol;Acc:31675]	cg24400100, cg03375056, cg13242658, cg04649802, cg12419491, cg09312767, cg02396143
ENSG00000159788	-0.502635	-6.6028e-12	-3.89553	0.00037901	0.0219803	0.0941115	RGS12	protein_coding	regulator of G-protein signaling 12 [Source:HGNC Symbol;Acc:9994]	cg17256260, cg20739912, cg03398691, cg18230796
ENSG00000168515	-0.502055	-7.30331e-13	-3.48864	0.00123163	0.0336184	-0.960253	SCGB1D1	protein_coding	secretoglobin, family 1D, member 1 [Source:HGNC Symbol;Acc:18395]	cg14980165, cg00159805, cg10236324, cg08781434, cg01772980
ENSG00000156471	0.50198	1.98955e-13	3.75984	0.00056445	0.0250166	-0.263089	PTDSS1	protein_coding	phosphatidylserine synthase 1 [Source:HGNC Symbol;Acc:9587]	cg06499166, cg16177163, cg00297737, cg24748227, cg13510982, cg23730268, cg16792957, cg01440407, cg03630615, cg18913729, cg00317680, cg08867155
ENSG00000188558	-0.501673	9.50998e-13	-3.62105	0.000843809	0.0288232	-0.622832	OR2G6	protein_coding	olfactory receptor, family 2, subfamily G, member 6 [Source:HGNC Symbol;Acc:27019]	cg10489050, cg05943574
ENSG00000080603	0.501623	1.36808e-13	3.41724	0.00150667	0.0359872	-1.13967	SRCAP	protein_coding	Snf2-related CREBBP activator protein [Source:HGNC Symbol;Acc:16974]	cg05979332, cg07836413, cg11425846, cg01717948, cg06727060, cg11455018
ENSG00000154813	-0.50134	-2.32164e-13	-3.76899	0.000549572	0.0247957	-0.239157	DPH3	protein_coding	diphthamide biosynthesis 3 [Source:HGNC Symbol;Acc:27717]	cg23474789, cg23969669, cg00822591, cg00641792, cg01798391, cg13470477, cg19424343, cg14877820, cg22688260, cg25809215, cg06901492
ENSG00000174226	-0.501217	8.28971e-14	-3.52626	0.00110679	0.0322337	-0.86499	SNX31	protein_coding	sorting nexin 31 [Source:HGNC Symbol;Acc:28605]	cg03968317, cg01329559
ENSG00000100600	-0.500699	1.83606e-13	-3.45463	0.00135604	0.0347245	-1.04595	LGMN	protein_coding	legumain [Source:HGNC Symbol;Acc:9472]	cg23327070, cg14521318, cg23168000, cg02628202, cg17817196, cg11566194, cg27321944
ENSG00000184489	0.500465	2.46175e-13	3.8743	0.000403511	0.0224788	0.0378814	PTP4A3	protein_coding	protein tyrosine phosphatase type IVA, member 3 [Source:HGNC Symbol;Acc:9636]	cg02784328, cg10118557, cg22052514, cg05037105
ENSG00000100601	-0.500101	-4.03522e-13	-3.58355	0.000939732	0.0301441	-0.718998	ALKBH1	protein_coding	alkB, alkylation repair homolog 1 (E. coli) [Source:HGNC Symbol;Acc:17911]	cg18277986, cg14094681, cg26035522, cg06226944, cg09272629, cg08806711, cg15046735, cg25564554, cg03429278, cg12729357, cg21974996, cg02018089, cg05010333, cg20385229
ENSG00000136146	0.499484	2.84262e-13	4.24188	0.00013438	0.0166316	1.02699	MED4	protein_coding	mediator complex subunit 4 [Source:HGNC Symbol;Acc:17903]	cg19907331, cg14888176, cg26076960, cg24429159, cg18206296, cg24809640, cg03331853, cg05608736, cg15451965, cg08643852
ENSG00000173253	0.499399	-2.8524e-13	4.42559	7.67532e-05	0.0150155	1.53212	DMRT2	protein_coding	doublesex and mab-3 related transcription factor 2 [Source:HGNC Symbol;Acc:2935]	cg00934355, cg01803297, cg27657187, cg06495009, cg26133523, cg14036347, cg09934216, cg10787698, cg12273142, cg11795022, cg21080263, cg09315839, cg02991759, cg03740162
ENSG00000005100	-0.499124	1.77154e-13	-3.46669	0.0013106	0.0343486	-1.0156	DHX33	protein_coding	DEAH (Asp-Glu-Ala-His) box polypeptide 33 [Source:HGNC Symbol;Acc:16718]	cg07283595, cg05034432, cg03541493, cg13773689, cg18402490, cg01556611, cg20167446, cg26230658, cg21419356, cg14270556, cg19556121, cg00065581
ENSG00000137975	-0.499078	-5.0417e-13	-3.14852	0.00316585	0.0498482	-1.7975	CLCA2	protein_coding	chloride channel accessory 2 [Source:HGNC Symbol;Acc:2016]	cg01769468, cg13693652, cg24582423
ENSG00000176153	-0.499017	6.00378e-13	-3.41748	0.00150568	0.0359872	-1.13908	GPX2	protein_coding	glutathione peroxidase 2 (gastrointestinal) [Source:HGNC Symbol;Acc:4554]	cg19502457, cg09643186, cg13844922, cg20711382, cg04486485, cg06441533, cg26155983, cg20764656
ENSG00000163737	-0.49901	2.55138e-13	-3.26169	0.00232319	0.0430752	-1.52397	PF4	protein_coding	platelet factor 4 [Source:HGNC Symbol;Acc:8861]	cg21043213, cg16072462, cg15398841, cg02530824, cg06834998, cg05509609, cg13126871, cg14882398, cg22193091
ENSG00000198420	-0.498742	3.54437e-13	-3.30578	0.00205665	0.0410547	-1.41599	FAM115A	protein_coding	family with sequence similarity 115, member A [Source:HGNC Symbol;Acc:22201]	cg26309303, cg24227264, cg11490986, cg25390979, cg24378392, cg25136709, cg16722118, cg19147405, cg16656526, cg24086600
ENSG00000180834	-0.49847	4.10699e-13	-3.17685	0.00293119	0.0480178	-1.72953	MAP6D1	protein_coding	MAP6 domain containing 1 [Source:HGNC Symbol;Acc:25753]	cg12727374, cg15723989, cg03705396, cg10347032, cg05902884, cg15787985, cg08650596
ENSG00000144848	-0.498204	1.81119e-13	-3.50874	0.00116334	0.032888	-0.90942	ATG3	protein_coding	autophagy related 3 [Source:HGNC Symbol;Acc:20962]	cg00785783, cg19100453, cg04718646, cg11585767, cg06116495, cg22985401, cg19538699, cg05556763, cg18421157, cg03599590
ENSG00000178449	-0.498083	-5.45889e-13	-3.65429	0.000766737	0.0277211	-0.53722	COX14	protein_coding	cytochrome c oxidase assembly homolog 14 (S. cerevisiae) [Source:HGNC Symbol;Acc:28216]	cg20986307, cg26795340, cg02795076, cg17648773, cg00732294, cg14231506, cg17774305, cg12375960, cg16065574, cg02470736, cg01372605
ENSG00000071677	-0.497916	-5.12102e-13	-3.29122	0.00214127	0.0417068	-1.45173	PRLH	protein_coding	prolactin releasing hormone [Source:HGNC Symbol;Acc:17945]	cg11380128, cg00802396, cg01590699, cg26427308
ENSG00000077254	-0.497856	7.4714e-13	-3.21041	0.00267456	0.0458597	-1.64858	USP33	protein_coding	ubiquitin specific peptidase 33 [Source:HGNC Symbol;Acc:20059]	cg24947394, cg00576259, cg03582761, cg07647598, cg04072680, cg20857162
ENSG00000171471	-0.497601	-4.07719e-13	-3.25069	0.00239465	0.0437819	-1.55079	MAP1LC3B2	protein_coding	microtubule-associated protein 1 light chain 3 beta 2 [Source:HGNC Symbol;Acc:34390]	cg18630390, cg26812615, cg11185549, cg19554257, cg06383241, cg12894524, cg12506165, cg23512558, cg18615133, cg12196045, cg01884549, cg03822198
ENSG00000170855	-0.497109	-6.43046e-13	-3.71737	0.000638721	0.0258375	-0.373789	TRIAP1	protein_coding	TP53 regulated inhibitor of apoptosis 1 [Source:HGNC Symbol;Acc:26937]	cg13701873, cg25053891, cg09890214, cg27486582, cg20039944, cg14699616, cg17217490, cg25296939, cg24349781, cg17905786, cg15641062, cg11006622, cg24309414, cg08923060
ENSG00000259399	-0.497103	-5.69286e-13	-3.97812	0.000296728	0.0205694	0.313964	TGIF2-C20orf24	protein_coding	TGIF2-C20orf24 readthrough [Source:HGNC Symbol;Acc:44664]	cg18078545, cg23212248, cg12556134, cg20969896, cg23459915, cg11449935, cg23400592, cg01418167
ENSG00000025434	-0.49706	4.02365e-13	-3.183	0.00288247	0.0477672	-1.71473	NR1H3	protein_coding	nuclear receptor subfamily 1, group H, member 3 [Source:HGNC Symbol;Acc:7966]	cg21014051, cg01360804, cg12532768, cg22207207, cg16526445, cg05038053, cg16801267, cg05848811, cg01636925
ENSG00000107957	-0.496874	-2.16788e-13	-3.26335	0.00231259	0.0429736	-1.51992	SH3PXD2A	protein_coding	SH3 and PX domains 2A [Source:HGNC Symbol;Acc:23664]	cg14209793, cg03958163, cg07671776, cg25866173, cg14035185
ENSG00000228474	0.496618	-2.11646e-13	4.11879	0.000194851	0.017848	0.692289	OST4	protein_coding	oligosaccharyltransferase 4 homolog (S. cerevisiae) [Source:HGNC Symbol;Acc:32483]	cg01740367, cg04001935, cg14435092, cg18756060, cg20946600, cg13439914, cg14746732, cg05979400
ENSG00000141540	-0.496501	5.07678e-13	-3.74972	0.000581358	0.0252328	-0.289528	TTYH2	protein_coding	tweety family member 2 [Source:HGNC Symbol;Acc:13877]	cg02186277, cg23632849, cg19008858, cg15566554, cg05264148, cg19598544, cg14506834, cg09177253, cg17607187, cg22562194, cg03630890, cg08048620, cg09009644, cg07882831
ENSG00000198837	-0.496241	-4.98385e-13	-3.15558	0.00310577	0.0493637	-1.7806	DENND4B	protein_coding	DENN/MADD domain containing 4B [Source:HGNC Symbol;Acc:29044]	cg13678283, cg18237510, cg11411097, cg17826986, cg04722756, cg24678869
ENSG00000066294	-0.496167	-3.79792e-13	-3.19559	0.00278511	0.0468897	-1.68437	CD84	protein_coding	CD84 molecule [Source:HGNC Symbol;Acc:1704]	cg16776350, cg13978689, cg19718360
ENSG00000136040	0.495883	-1.68933e-14	3.35248	0.0018062	0.0385813	-1.30078	PLXNC1	protein_coding	plexin C1 [Source:HGNC Symbol;Acc:9106]	cg15298833, cg05976123, cg25580096, cg04048411, cg01414289, cg05074329, cg22192762, cg26154342
ENSG00000176893	-0.495636	1.29763e-13	-3.19788	0.0027678	0.0467178	-1.67886	OR51G2	protein_coding	olfactory receptor, family 51, subfamily G, member 2 [Source:HGNC Symbol;Acc:15198]	cg11922498, cg02873384
ENSG00000155511	-0.495341	7.98393e-13	-3.16552	0.003023	0.0488397	-1.75676	GRIA1	protein_coding	glutamate receptor, ionotropic, AMPA 1 [Source:HGNC Symbol;Acc:4571]	cg07633435, cg21146273, cg16281600
ENSG00000132912	-0.494893	4.13589e-13	-4.27507	0.000121506	0.0163618	1.11777	DCTN4	protein_coding	dynactin 4 (p62) [Source:HGNC Symbol;Acc:15518]	cg01331201, cg05582585, cg01907644, cg14543852, cg08677177, cg12792582, cg12590774, cg05973792, cg22836605, cg26213488, cg22769775
ENSG00000027869	-0.494758	-4.94357e-13	-3.50369	0.00118016	0.0331293	-0.922215	SH2D2A	protein_coding	SH2 domain containing 2A [Source:HGNC Symbol;Acc:10821]	cg20839149, cg04666830, cg12499211, cg12039611, cg21652471, cg05572167, cg07665458
ENSG00000130787	-0.4946	-6.79111e-13	-3.29011	0.00214784	0.0417494	-1.45445	HIP1R	protein_coding	huntingtin interacting protein 1 related [Source:HGNC Symbol;Acc:18415]	cg13134937, cg23970703, cg06927717, cg01804745, cg05366009, cg05239790
ENSG00000198691	-0.494174	2.64671e-13	-3.29384	0.00212581	0.0416851	-1.44531	ABCA4	protein_coding	ATP-binding cassette, sub-family A (ABC1), member 4 [Source:HGNC Symbol;Acc:34]	cg20746830, cg18773993, cg03110772, cg16298016, cg06895831, cg12869058, cg09360041
ENSG00000204482	0.49412	-4.97852e-13	3.25451	0.00236962	0.0434911	-1.54149	LST1	protein_coding	leukocyte specific transcript 1 [Source:HGNC Symbol;Acc:14189]	cg23509869, cg16795830
ENSG00000144744	-0.494072	1.78123e-13	-3.34451	0.00184681	0.0389239	-1.32052	UBA3	protein_coding	ubiquitin-like modifier activating enzyme 3 [Source:HGNC Symbol;Acc:12470]	cg13678240, cg24077317, cg02243342, cg04165706, cg00505318
ENSG00000124222	-0.493886	3.94955e-13	-3.45947	0.00133764	0.034533	-1.03379	STX16	protein_coding	syntaxin 16 [Source:HGNC Symbol;Acc:11431]	cg22445940, cg26250747, cg13186228, cg08783491, cg08217455, cg06529134, cg22331666, cg20784785, cg20368074, cg11015913, cg25145390
ENSG00000254995	-0.493851	3.91071e-13	-3.45908	0.00133911	0.034533	-1.03477	STX16-NPEPL1	protein_coding	STX16-NPEPL1 readthrough (NMD candidate) [Source:HGNC Symbol;Acc:41993]	cg26250747, cg13186228, cg08783491, cg08217455, cg06529134, cg22331666, cg20784785, cg20368074, cg11015913, cg25145390, cg15886177, cg25685689, cg06505601, cg00867540
ENSG00000049540	-0.493589	2.26943e-13	-3.64168	0.000795155	0.0282597	-0.569756	ELN	protein_coding	elastin [Source:HGNC Symbol;Acc:3327]	cg15224444, cg12428765, cg00817377, cg17891166, cg04620466, cg18227107, cg17314888, cg05822532
ENSG00000106683	-0.49358	-1.80937e-14	-3.327	0.00193901	0.0398088	-1.36375	LIMK1	protein_coding	LIM domain kinase 1 [Source:HGNC Symbol;Acc:6613]	cg14204491, cg05070796, cg17665962, cg24085337, cg02467092, cg06126335
ENSG00000118997	-0.49343	-6.29092e-13	-3.38323	0.0016575	0.0373354	-1.22448	DNAH7	protein_coding	dynein, axonemal, heavy chain 7 [Source:HGNC Symbol;Acc:18661]	cg23963153, cg13045813, cg08122351, cg03469482, cg16593556, cg18527435, cg00369640, cg19374305, cg04103993
ENSG00000141750	-0.493342	3.5989e-13	-3.55393	0.00102281	0.0310764	-0.79461	STAC2	protein_coding	SH3 and cysteine rich domain 2 [Source:HGNC Symbol;Acc:23990]	cg17471928, cg19179801, cg20847455, cg07280482, cg21309147, cg19015497, cg25411207, cg18146443, cg12141135, cg00027669
ENSG00000112164	-0.493304	2.96371e-13	-3.99487	0.000282301	0.0205341	0.358764	GLP1R	protein_coding	glucagon-like peptide 1 receptor [Source:HGNC Symbol;Acc:4324]	cg19772011, cg25662694, cg03118745, cg09867835, cg05924652, cg13200848, cg14772118, cg15041550, cg25014318
ENSG00000167236	-0.492985	5.74745e-13	-3.63845	0.000802579	0.0283284	-0.578063	CCL23	protein_coding	chemokine (C-C motif) ligand 23 [Source:HGNC Symbol;Acc:10622]	cg08584457, cg11584277, cg10439431, cg24325790, cg17120563, cg25531987, cg18264219
ENSG00000173175	-0.492616	-6.28766e-13	-3.38098	0.001668	0.0373475	-1.23009	ADCY5	protein_coding	adenylate cyclase 5 [Source:HGNC Symbol;Acc:236]	cg05029189, cg08420598, cg21037444, cg24015381
ENSG00000114770	-0.491759	4.48649e-13	-3.71468	0.000643748	0.0259981	-0.380807	ABCC5	protein_coding	ATP-binding cassette, sub-family C (CFTR/MRP), member 5 [Source:HGNC Symbol;Acc:56]	cg26091908, cg13792075, cg14480679, cg03449387, cg15988394, cg00339713, cg16378421, cg16738229
ENSG00000135362	-0.491721	2.51334e-13	-3.36736	0.00173272	0.0379996	-1.26391	PRR5L	protein_coding	proline rich 5 like [Source:HGNC Symbol;Acc:25878]	cg21766218, cg23783076, cg09251400, cg03902718, cg26555614
ENSG00000003147	-0.491328	-8.333e-13	-3.18238	0.00288738	0.0477672	-1.71623	ICA1	protein_coding	islet cell autoantigen 1, 69kDa [Source:HGNC Symbol;Acc:5343]	cg00030291, cg00507727, cg20977170, cg05822926, cg16379704, cg20371765, cg10798171, cg13922304, cg20641531, cg13394022
ENSG00000125844	-0.491253	-7.64317e-13	-3.76657	0.000553477	0.0248135	-0.245502	RRBP1	protein_coding	ribosome binding protein 1 [Source:HGNC Symbol;Acc:10448]	cg18455653, cg03001504, cg12212206, cg02460349, cg26447697, cg07597892
ENSG00000154511	0.491033	-8.8579e-13	3.20882	0.00268623	0.0459368	-1.65242	FAM69A	protein_coding	family with sequence similarity 69, member A [Source:HGNC Symbol;Acc:32213]	cg11217249, cg04767359, cg17283838, cg13392052, cg26262605, cg18340013
ENSG00000243709	-0.490416	-1.47087e-13	-3.23062	0.00253047	0.0446555	-1.5996	LEFTY1	protein_coding	left-right determination factor 1 [Source:HGNC Symbol;Acc:6552]	cg20801456, cg25629409, cg16487577, cg18845054, cg04747021, cg04204558
ENSG00000112232	-0.490296	-9.23445e-13	-4.07841	0.000219959	0.0189275	0.5832	KHDRBS2	protein_coding	KH domain containing, RNA binding, signal transduction associated 2 [Source:HGNC Symbol;Acc:18114]	cg00472801, cg18239753, cg16587616, cg18134312, cg18884037, cg11315153, cg04398581, cg23926793, cg02217159, cg00578220, cg23980148
ENSG00000243244	-0.490063	-2.09058e-13	-3.50264	0.00118367	0.0331352	-0.924861	STON1	protein_coding	stonin 1 [Source:HGNC Symbol;Acc:17003]	cg13170443, cg00087153, cg06729747, cg19217788, cg20822553, cg02624047, cg18422205, cg16043555, cg17408973
ENSG00000256229	-0.489713	8.12084e-14	-3.57657	0.000958697	0.0304133	-0.736836	ZNF486	protein_coding	zinc finger protein 486 [Source:HGNC Symbol;Acc:20807]	cg03126199, cg00275362, cg02427230, cg15748470, cg03570035, cg07227744, cg24749688, cg08471835
ENSG00000177042	-0.489708	-2.08022e-13	-4.3751	8.95801e-05	0.0153166	1.39268	TMEM80	protein_coding	transmembrane protein 80 [Source:HGNC Symbol;Acc:27453]	cg27115227, cg24166901, cg07760851, cg16684937, cg16882609, cg19546491, cg01063965, cg25947144, cg02582183, cg25519033, cg09624752, cg26294109, cg03173467, cg06616338, cg24043887
ENSG00000120729	-0.489678	1.61788e-13	-3.22207	0.00259051	0.0451181	-1.62035	MYOT	protein_coding	myotilin [Source:HGNC Symbol;Acc:12399]	cg27457029, cg13660086, cg04956382
ENSG00000180245	-0.489508	-2.36119e-10	-3.24981	0.00240047	0.0438007	-1.55294	RRH	protein_coding	retinal pigment epithelium-derived rhodopsin homolog [Source:HGNC Symbol;Acc:10450]	cg07850274, cg18094556
ENSG00000101280	-0.488949	-1.78424e-13	-3.25335	0.00237718	0.0435692	-1.54431	ANGPT4	protein_coding	angiopoietin 4 [Source:HGNC Symbol;Acc:487]	cg00139683, cg22335872, cg03218374, cg04650271, cg11614585, cg03639897, cg16151532, cg04829161
ENSG00000149633	-0.488755	-6.20213e-14	-3.67502	0.000722161	0.027149	-0.483656	KIAA1755	protein_coding	KIAA1755 [Source:HGNC Symbol;Acc:29372]	cg01202124, cg02019922, cg03378876, cg03474903, cg25257903, cg14003035, cg07149296, cg13614261, cg15592828
ENSG00000205670	-0.48817	-6.13514e-13	-3.22891	0.00254232	0.0446555	-1.60374	SMIM11	protein_coding	small integral membrane protein 11 [Source:HGNC Symbol;Acc:1293]	cg15125868, cg15683970, cg26306656, cg16712472, cg00621029, cg16728616, cg04737054, cg18612505, cg02412264, cg25741567, cg02290708, cg03662217
ENSG00000177800	-0.488003	1.55664e-13	-3.17336	0.00295917	0.0482171	-1.73792	TMEM78	protein_coding	transmembrane protein 78 [Source:HGNC Symbol;Acc:32307]	cg12269568, cg11191567, cg15941845
ENSG00000088298	-0.487985	-2.70598e-10	-4.14248	0.000181448	0.0178114	0.756456	EDEM2	protein_coding	ER degradation enhancer, mannosidase alpha-like 2 [Source:HGNC Symbol;Acc:15877]	cg13662093, cg07134254, cg03689076, cg17927777, cg02543989, cg03927131
ENSG00000107263	-0.487984	-3.22317e-13	-3.61846	0.00085012	0.0289209	-0.629489	RAPGEF1	protein_coding	Rap guanine nucleotide exchange factor (GEF) 1 [Source:HGNC Symbol;Acc:4568]	cg14237930, cg04720956, cg03190844, cg14519093
ENSG00000181001	-0.487685	9.34317e-13	-3.84049	0.000445737	0.0233191	-0.0514175	OR52N1	protein_coding	olfactory receptor, family 52, subfamily N, member 1 [Source:HGNC Symbol;Acc:14853]	cg10440696, cg03045231, cg03162465
ENSG00000138459	-0.487604	1.86242e-13	-3.40912	0.00154147	0.0361781	-1.15997	SLC35A5	protein_coding	solute carrier family 35, member A5 [Source:HGNC Symbol;Acc:20792]	cg21232198, cg18413240, cg12507129, cg00785783, cg19100453, cg04718646, cg11585767, cg06116495, cg22985401, cg19538699
ENSG00000166387	-0.487407	-7.63724e-14	-3.59551	0.000908044	0.0295916	-0.688368	PPFIBP2	protein_coding	PTPRF interacting protein, binding protein 2 (liprin beta 2) [Source:HGNC Symbol;Acc:9250]	cg04723364, cg03390618, cg23039189, cg06007291, cg00478851, cg08329655, cg17964980
ENSG00000184113	-0.487255	1.82729e-13	-3.2409	0.00246	0.0443363	-1.57462	CLDN5	protein_coding	claudin 5 [Source:HGNC Symbol;Acc:2047]	cg20295103, cg19424557, cg12818577, cg12391945
ENSG00000165731	-0.486133	1.50628e-13	-3.27425	0.00224408	0.0424901	-1.49328	RET	protein_coding	ret proto-oncogene [Source:HGNC Symbol;Acc:9967]	cg23042076, cg03336861, cg01289552, cg05621401, cg00540891, cg08275306, cg11674432, cg13851956, cg02045259, cg04402875
ENSG00000173585	-0.485786	5.83894e-13	-3.85771	0.000423725	0.0228632	-0.00598235	CCR9	protein_coding	chemokine (C-C motif) receptor 9 [Source:HGNC Symbol;Acc:1610]	cg03830490, cg24603476, cg27198997, cg09033997, cg06519172, cg17642041, cg06997537
ENSG00000174885	-0.48571	-5.90238e-13	-3.19292	0.00280553	0.0471724	-1.69083	NLRP6	protein_coding	NLR family, pyrin domain containing 6 [Source:HGNC Symbol;Acc:22944]	cg19969988, cg16359142, cg27000780, cg09205751, cg22331032, cg18016138, cg23437420, cg15451020, cg03009397
ENSG00000168772	-0.485487	-6.34584e-13	-3.27367	0.00224768	0.0425174	-1.4947	CXXC4	protein_coding	CXXC finger protein 4 [Source:HGNC Symbol;Acc:24593]	cg13679010, cg03253629, cg14021572, cg02708304
ENSG00000187257	-0.485383	-6.92456e-14	-3.57661	0.000958596	0.0304133	-0.736741	RSBN1L	protein_coding	round spermatid basic protein 1-like [Source:HGNC Symbol;Acc:24765]	cg23297634, cg05802532, cg18052755, cg17609731, cg18541469, cg01106711, cg14197907, cg23179249
ENSG00000176200	-0.484942	9.32709e-13	-3.40044	0.00157945	0.0366101	-1.18161	OR4D11	protein_coding	olfactory receptor, family 4, subfamily D, member 11 [Source:HGNC Symbol;Acc:15174]	cg08331163
ENSG00000071967	-0.484806	5.75224e-13	-3.37501	0.00169606	0.0376344	-1.24491	CYBRD1	protein_coding	cytochrome b reductase 1 [Source:HGNC Symbol;Acc:20797]	cg21686486, cg06748421, cg24200501, cg24672049, cg25494562, cg08796252, cg08903154, cg10731149, cg22070243, cg26480069, cg13405293, cg22189632
ENSG00000173452	-0.484702	-2.72911e-13	-3.48314	0.00125099	0.033835	-0.974146	TMEM196	protein_coding	transmembrane protein 196 [Source:HGNC Symbol;Acc:22431]	cg19037304, cg11124364, cg09914956, cg25184481, cg15377585, cg23865775, cg19803052, cg06896909, cg04111071, cg21760040, cg10182869
ENSG00000172578	-0.484621	-8.52313e-13	-3.82068	0.000472429	0.0237172	-0.103579	KLHL6	protein_coding	kelch-like family member 6 [Source:HGNC Symbol;Acc:18653]	cg20425130, cg19797087, cg14191161, cg09606470, cg04385966, cg20398399, cg06427508
ENSG00000111913	-0.484267	2.26938e-15	-3.49735	0.00120159	0.0332364	-0.938246	FAM65B	protein_coding	family with sequence similarity 65, member B [Source:HGNC Symbol;Acc:13872]	cg13656001, cg02928663, cg14083015, cg14097517, cg16128002, cg10303411, cg27082467, cg08578703, cg12883629, cg00164997, cg15263821, cg04913766, cg26336265, cg19882886
ENSG00000130734	-0.484083	6.97929e-14	-3.5705	0.000975515	0.0305471	-0.752359	ATG4D	protein_coding	autophagy related 4D, cysteine peptidase [Source:HGNC Symbol;Acc:20789]	cg03157226, cg10675011, cg23427565, cg07962463, cg04280677, cg19146379, cg19027053, cg00031663, cg11820497
ENSG00000269636	-0.483957	-1.17137e-13	-3.35603	0.00178841	0.0384715	-1.292	AC010441.1	protein_coding		cg06302245, cg16646054, cg12336788
ENSG00000101230	-0.482619	-6.20249e-13	-3.19075	0.00282219	0.0472902	-1.69606	ISM1	protein_coding	isthmin 1, angiogenesis inhibitor [Source:HGNC Symbol;Acc:16213]	cg04432319, cg25796439, cg14060111, cg12664209, cg02145932, cg06262436, cg09491991, cg26322248, cg21561970, cg12448198, cg19938101, cg11155707, cg25606624, cg03725761, cg23504092, cg25384906, cg19118558, cg06567525, cg15015034, cg03172651, cg27427234, cg03623378, cg25178765, cg12741255, cg20770339, cg20081364, cg10378364, cg04920227, cg06355010
ENSG00000163486	-0.482279	-1.4311e-13	-3.41549	0.00151412	0.0360476	-1.14405	SRGAP2	protein_coding	SLIT-ROBO Rho GTPase activating protein 2 [Source:HGNC Symbol;Acc:19751]	cg08462484, cg03745013
ENSG00000175213	-0.482125	-1.99224e-13	-3.64815	0.000780447	0.0279468	-0.553065	ZNF408	protein_coding	zinc finger protein 408 [Source:HGNC Symbol;Acc:20041]	cg05433460, cg15384392, cg02851825, cg14915854, cg14080254, cg25993851, cg03059010, cg13240285, cg14585160, cg26184522
ENSG00000014919	-0.482077	4.72714e-13	-3.42342	0.00148074	0.0358232	-1.12423	COX15	protein_coding	cytochrome c oxidase assembly homolog 15 (yeast) [Source:HGNC Symbol;Acc:2263]	cg17460846, cg08343265, cg00985472, cg19890033, cg04421269, cg27505880, cg02505293, cg03618257, cg20566587, cg17885402, cg15617768, cg04965811, cg11217004, cg09070492, cg11278857, cg14754439, cg26080782, cg12686944, cg12327691
ENSG00000181322	0.48206	-2.6828e-15	3.74146	0.000595517	0.0254283	-0.31108	NME9	protein_coding	NME/NM23 family member 9 [Source:HGNC Symbol;Acc:21343]	cg22260076, cg24820508, cg11210604, cg14058345, cg23529139, cg25112562, cg01897323, cg16266925, cg09221363
ENSG00000115504	-0.482023	2.03301e-13	-3.54524	0.0010485	0.031387	-0.816737	EHBP1	protein_coding	EH domain binding protein 1 [Source:HGNC Symbol;Acc:29144]	cg25853940, cg18623658
ENSG00000138246	-0.481733	-9.01713e-14	-3.34726	0.0018327	0.0388305	-1.31372	DNAJC13	protein_coding	DnaJ (Hsp40) homolog, subfamily C, member 13 [Source:HGNC Symbol;Acc:30343]	cg15705342, cg16303686, cg01914991, cg16142698, cg05711928
ENSG00000131398	-0.48167	-9.61413e-13	-3.83832	0.000448589	0.0233191	-0.0571395	KCNC3	protein_coding	potassium voltage-gated channel, Shaw-related subfamily, member 3 [Source:HGNC Symbol;Acc:6235]	cg03251287, cg25482411, cg18408676, cg18787876, cg06283292
ENSG00000055483	-0.481615	-7.67475e-14	-3.33092	0.001918	0.0396931	-1.35409	USP36	protein_coding	ubiquitin specific peptidase 36 [Source:HGNC Symbol;Acc:20062]	cg10833826, cg27021056, cg06896906, cg05870742, cg00516870
ENSG00000186442	-0.481589	4.44009e-13	-3.55129	0.00103056	0.031167	-0.801345	KRT3	protein_coding	keratin 3 [Source:HGNC Symbol;Acc:6440]	cg15325641, cg25818693, cg16532262, cg07468655
ENSG00000162723	-0.48123	7.60238e-13	-3.52165	0.00112142	0.0323679	-0.876703	SLAMF9	protein_coding	SLAM family member 9 [Source:HGNC Symbol;Acc:18430]	cg10816369, cg21022868, cg03222044
ENSG00000198055	-0.481175	-2.38495e-13	-3.26837	0.0022808	0.04273	-1.50766	GRK6	protein_coding	G protein-coupled receptor kinase 6 [Source:HGNC Symbol;Acc:4545]	cg24935953, cg16457797, cg07292251, cg24185628, cg20424833, cg24787470, cg18365757, cg07360250, cg10050884, cg07510420, cg06105778
ENSG00000174579	-0.481117	-4.69084e-13	-3.46321	0.00132358	0.0344384	-1.02438	MSL2	protein_coding	male-specific lethal 2 homolog (Drosophila) [Source:HGNC Symbol;Acc:25544]	cg11413034, cg18320528, cg24114491
ENSG00000145850	-0.480988	-8.06592e-11	-3.70887	0.000654687	0.0261722	-0.395888	TIMD4	protein_coding	T-cell immunoglobulin and mucin domain containing 4 [Source:HGNC Symbol;Acc:25132]	cg25176537, cg03755794
ENSG00000171049	-0.480841	2.41416e-10	-3.64522	0.000787074	0.0280601	-0.560624	FPR2	protein_coding	formyl peptide receptor 2 [Source:HGNC Symbol;Acc:3827]	cg15811427, cg02020350
ENSG00000087470	-0.48055	-5.96708e-13	-3.35791	0.00177908	0.038461	-1.28735	DNM1L	protein_coding	dynamin 1-like [Source:HGNC Symbol;Acc:2973]	cg23661465, cg07201835, cg20215290, cg27387222, cg21446102, cg10988144, cg00810836, cg07687610, cg02996897, cg20180148
ENSG00000168484	-0.480477	-4.10022e-13	-3.24082	0.00246057	0.0443363	-1.57482	SFTPC	protein_coding	surfactant protein C [Source:HGNC Symbol;Acc:10802]	cg24382070, cg25552492, cg01039695, cg01647111, cg15235096, cg22505891, cg18317494, cg09935736, cg13958676, cg12638435, cg16663570, cg27145075
ENSG00000123154	-0.480373	-2.40951e-13	-4.13466	0.000185768	0.0178114	0.735267	WDR83	protein_coding	WD repeat domain 83 [Source:HGNC Symbol;Acc:32672]	cg11621113, cg14959999, cg19744691, cg02484047, cg22576055, cg10689470, cg08021986, cg14317062, cg13811448, cg12548088, cg02997868, cg09920427, cg20791841, cg25267526, cg03641858, cg25441478, cg14132016, cg23954461, cg19530457, cg03143365
ENSG00000179335	-0.480328	-6.6198e-13	-3.35356	0.00180077	0.0385813	-1.29811	CLK3	protein_coding	CDC-like kinase 3 [Source:HGNC Symbol;Acc:2071]	cg03451108, cg21245483, cg13209071, cg25029670, cg03094193, cg05019826
ENSG00000169504	-0.480218	2.06119e-13	-3.97382	0.000300547	0.0206088	0.302469	CLIC4	protein_coding	chloride intracellular channel 4 [Source:HGNC Symbol;Acc:13518]	cg10546487, cg15451272, cg24883333, cg06465160, cg00101986, cg04504942, cg03957902, cg23713813, cg02944245, cg26155475
ENSG00000095370	-0.480201	-1.1971e-12	-4.0711	0.00022483	0.019097	0.563491	SH2D3C	protein_coding	SH2 domain containing 3C [Source:HGNC Symbol;Acc:16884]	cg24545967, cg11194250, cg11141774, cg26920757, cg23196421, cg06941011, cg08269714, cg02771362
ENSG00000119596	-0.479739	5.69246e-13	-3.32924	0.00192697	0.0397439	-1.35823	YLPM1	protein_coding	YLP motif containing 1 [Source:HGNC Symbol;Acc:17798]	cg18250646, cg10474755, cg18503742, cg00878827, cg06234613, cg14132884, cg01644623, cg15731816, cg13126315
ENSG00000152192	0.479226	2.99127e-13	3.22892	0.00254228	0.0446555	-1.60372	POU4F1	protein_coding	POU class 4 homeobox 1 [Source:HGNC Symbol;Acc:9218]	cg02279670, cg01994205, cg24425021, cg27398263, cg09010671, cg08278487, cg17576288, cg25682299, cg17957186, cg15604467, cg16267976, cg04382376
ENSG00000148180	-0.479119	-2.7046e-13	-3.48339	0.00125008	0.033835	-0.973497	GSN	protein_coding	gelsolin [Source:HGNC Symbol;Acc:4620]	cg01853611, cg18986305, cg00381516
ENSG00000114686	-0.479006	4.04797e-13	-3.38933	0.00162943	0.0372176	-1.2093	MRPL3	protein_coding	mitochondrial ribosomal protein L3 [Source:HGNC Symbol;Acc:10379]	cg24327971, cg04322344, cg03421212, cg20126521, cg05911610, cg00015991, cg22891408, cg12405775, cg14235674, cg14365043, cg23103497
ENSG00000170464	-0.478755	2.89753e-13	-3.62497	0.000834345	0.0286983	-0.612754	DNAJC18	protein_coding	DnaJ (Hsp40) homolog, subfamily C, member 18 [Source:HGNC Symbol;Acc:28429]	cg03419961, cg23480254
ENSG00000160959	-0.478327	-2.78386e-13	-3.54136	0.00106017	0.0315414	-0.826616	LRRC14	protein_coding	leucine rich repeat containing 14 [Source:HGNC Symbol;Acc:20419]	cg03144357, cg21226234, cg01333465, cg15857475, cg03349241, cg17368874, cg25544621, cg22526051
ENSG00000204020	-0.478061	-1.39177e-10	-3.17774	0.00292406	0.0479887	-1.72738	LIPN	protein_coding	lipase, family member N [Source:HGNC Symbol;Acc:23452]	cg25907743
ENSG00000113391	-0.477184	-6.10857e-13	-3.51619	0.00113897	0.0325986	-0.89055	FAM172A	protein_coding	family with sequence similarity 172, member A [Source:HGNC Symbol;Acc:25365]	cg25480395, cg17398066, cg00648026, cg25358565, cg21475434, cg07666293, cg04293725, cg17253517, cg10077556, cg04823152, cg21960079
ENSG00000163291	-0.47696	5.40556e-13	-3.21547	0.00263774	0.0455942	-1.63632	PAQR3	protein_coding	progestin and adipoQ receptor family member III [Source:HGNC Symbol;Acc:30130]	cg08443767, cg04899896, cg14462015, cg01067936, cg02963800, cg24527764, cg26131292, cg04112626, cg04983296, cg25167574
ENSG00000111602	-0.476544	-1.82746e-13	-3.26276	0.00231636	0.0430132	-1.52136	TIMELESS	protein_coding	timeless circadian clock [Source:HGNC Symbol;Acc:11813]	cg13561921, cg23239935, cg15161177, cg10842095, cg02381428, cg16897800
ENSG00000127483	-0.47631	-3.22325e-11	-4.2776	0.000120575	0.0163095	1.1247	HP1BP3	protein_coding	heterochromatin protein 1, binding protein 3 [Source:HGNC Symbol;Acc:24973]	cg05780577, cg26572042
ENSG00000213471	0.476058	1.74188e-13	3.34155	0.0018621	0.0390767	-1.32784	TTLL13	protein_coding	tubulin tyrosine ligase-like family, member 13 [Source:HGNC Symbol;Acc:32484]	cg00425431, cg20563384, cg21655969, cg13707183, cg12934461, cg25423822, cg12931523, cg05239308
ENSG00000261147	0.476058	1.74188e-13	3.34155	0.0018621	0.0390767	-1.32784	RP11-697E2.6	protein_coding	Uncharacterized protein [Source:UniProtKB/TrEMBL;Acc:H3BSA7]	cg00425431, cg20563384, cg21655969, cg13707183, cg12934461, cg25423822, cg12931523, cg05239308
ENSG00000079335	-0.475884	-2.88067e-13	-3.16689	0.00301171	0.0487515	-1.75345	CDC14A	protein_coding	cell division cycle 14A [Source:HGNC Symbol;Acc:1718]	cg25554842, cg04604775, cg20834435
ENSG00000119979	-0.475868	2.14559e-10	-3.90134	0.000372564	0.0219398	0.109512	FAM45A	protein_coding	family with sequence similarity 45, member A [Source:HGNC Symbol;Acc:31793]	cg14104072, cg07199534, cg20943499, cg06579345, cg12847800
ENSG00000132405	-0.475713	-1.84759e-13	-3.29553	0.00211586	0.0416602	-1.44116	TBC1D14	protein_coding	TBC1 domain family, member 14 [Source:HGNC Symbol;Acc:29246]	cg03004484, cg17719317, cg00890518, cg08273640, cg23927469, cg12497851, cg13442256, cg17378483, cg01810502, cg13978381
ENSG00000004399	-0.475608	-1.14335e-12	-3.25368	0.00237503	0.0435499	-1.5435	PLXND1	protein_coding	plexin D1 [Source:HGNC Symbol;Acc:9107]	cg11199036, cg02724127, cg12091346, cg11873026, cg03849731, cg08844900
ENSG00000115841	-0.475574	1.10471e-13	-3.27141	0.00226178	0.0426006	-1.50024	RMDN2	protein_coding	regulator of microtubule dynamics 2 [Source:HGNC Symbol;Acc:26567]	cg13688573
ENSG00000173237	-0.47529	3.47412e-14	-3.43681	0.00142592	0.0353767	-1.09067	C11orf86	protein_coding	chromosome 11 open reading frame 86 [Source:HGNC Symbol;Acc:34442]	cg24950071, cg21994822, cg07962796, cg05974629, cg15429888
ENSG00000214643	-0.475047	6.27145e-13	-3.67701	0.000718012	0.0270863	-0.478502	DEFB133	protein_coding	defensin, beta 133 [Source:HGNC Symbol;Acc:31331]	cg00938547, cg20126775, cg00676360
ENSG00000180433	-0.47432	1.10375e-12	-3.23971	0.00246807	0.0444107	-1.57751	OR6K6	protein_coding	olfactory receptor, family 6, subfamily K, member 6 [Source:HGNC Symbol;Acc:15033]	cg07902369, cg20410409, cg17025555, cg01300866, cg12320510
ENSG00000005175	-0.474183	5.74351e-14	-3.7478	0.000584619	0.0252788	-0.294538	RPAP3	protein_coding	RNA polymerase II associated protein 3 [Source:HGNC Symbol;Acc:26151]	cg24026388, cg21437225, cg25862839, cg08914561, cg19353873, cg10103276, cg18216249, cg13235014
ENSG00000143839	-0.473816	7.71063e-14	-3.561	0.00100236	0.0309601	-0.776589	REN	protein_coding	renin [Source:HGNC Symbol;Acc:9958]	cg05556020, cg24131471, cg21537214, cg27267324, cg14145026, cg10691323, cg11348195
ENSG00000165490	0.473761	1.28241e-13	3.85388	0.000428516	0.0229338	-0.0160709	C11orf82	protein_coding	chromosome 11 open reading frame 82 [Source:HGNC Symbol;Acc:26351]	cg10439142, cg02608054, cg27561006, cg09772827
ENSG00000188263	-0.473633	-2.26298e-13	-3.26602	0.00229562	0.0428217	-1.5134	IL17REL	protein_coding	interleukin 17 receptor E-like [Source:HGNC Symbol;Acc:33808]	cg14278345, cg26206185, cg03721641, cg16238419, cg01522296, cg25715073
ENSG00000164485	-0.473587	-4.41871e-11	-3.51282	0.00114993	0.0327696	-0.899081	IL22RA2	protein_coding	interleukin 22 receptor, alpha 2 [Source:HGNC Symbol;Acc:14901]	cg23564241, cg26112901, cg22004774
ENSG00000197933	-0.473254	-9.93723e-14	-3.44994	0.0013741	0.0348082	-1.05772	ZNF823	protein_coding	zinc finger protein 823 [Source:HGNC Symbol;Acc:30936]	cg06927284, cg18483269, cg18593124, cg26497264, cg02992856, cg05359285, cg07639697, cg04547158, cg14139385, cg25969661
ENSG00000143155	-0.473178	-6.32953e-13	-3.2814	0.00220021	0.0421499	-1.47579	TIPRL	protein_coding	TIP41, TOR signaling pathway regulator-like (S. cerevisiae) [Source:HGNC Symbol;Acc:30231]	cg04846842, cg17859187, cg21543519, cg25766537, cg27182764, cg22343980, cg24769045, cg25034947, cg17448168, cg01339558
ENSG00000212128	-0.473064	-9.48839e-15	-3.39503	0.00160363	0.0369752	-1.19512	TAS2R13	protein_coding	taste receptor, type 2, member 13 [Source:HGNC Symbol;Acc:14919]	cg08658594
ENSG00000188064	0.472759	-5.28641e-13	3.31544	0.0020023	0.0405451	-1.39224	WNT7B	protein_coding	wingless-type MMTV integration site family, member 7B [Source:HGNC Symbol;Acc:12787]	cg15507817, cg18716507, cg17179568, cg13616097, cg21104946, cg19921293, cg20088545, cg01869067
ENSG00000118520	-0.472696	-9.31225e-11	-3.70506	0.000661976	0.0263304	-0.405799	ARG1	protein_coding	arginase 1 [Source:HGNC Symbol;Acc:663]	cg03217204, cg01699630
ENSG00000068781	-0.472561	-4.03605e-13	-3.19126	0.00281823	0.0472662	-1.69482	STON1-GTF2A1L	protein_coding	STON1-GTF2A1L readthrough [Source:HGNC Symbol;Acc:30651]	cg00087153, cg06729747, cg19217788, cg20822553, cg02624047, cg18422205, cg16043555, cg17408973, cg13863095, cg23256664
ENSG00000204022	-0.472515	4.51757e-13	-3.23347	0.00251074	0.0446094	-1.59268	LIPJ	protein_coding	lipase, family member J [Source:HGNC Symbol;Acc:21773]	cg05645316, cg09050582, cg05038152, cg17600444, cg06210915
ENSG00000159189	-0.472255	-1.32275e-12	-3.43915	0.00141659	0.0352558	-1.08482	C1QC	protein_coding	complement component 1, q subcomponent, C chain [Source:HGNC Symbol;Acc:1245]	cg17097874, cg23676784, cg26928911, cg01740960, cg11393848, cg25882380, cg17104151, cg00136477
ENSG00000109171	-0.472241	1.76077e-13	-3.18356	0.00287805	0.0477423	-1.71337	SLAIN2	protein_coding	SLAIN motif family, member 2 [Source:HGNC Symbol;Acc:29282]	cg03660010, cg08931198, cg23957253, cg14324927, cg26152888, cg13323912
ENSG00000242028	-0.472198	3.2291e-13	-3.60577	0.000881699	0.0291907	-0.662073	HYPK	protein_coding	huntingtin interacting protein K [Source:HGNC Symbol;Acc:18418]	cg21190038, cg04521583, cg10579797
ENSG00000127586	-0.472119	-1.22566e-12	-3.20041	0.00274871	0.0465548	-1.67275	CHTF18	protein_coding	CTF18, chromosome transmission fidelity factor 18 homolog (S. cerevisiae) [Source:HGNC Symbol;Acc:18435]	cg13250318, cg08932069, cg09057080, cg20429027, cg12689475, cg27018485, cg01866597, cg06358793, cg24393269, cg03124640, cg26820233, cg20030393, cg01130162, cg11173279, cg16319427
ENSG00000149476	-0.47194	-2.74717e-13	-3.52983	0.00109561	0.0321495	-0.855938	DAK	protein_coding	dihydroxyacetone kinase 2 homolog (S. cerevisiae) [Source:HGNC Symbol;Acc:24552]	cg02419104, cg21400468, cg15202813, cg26024868, cg08724919, cg10970776, cg20772347, cg24840365
ENSG00000171794	-0.471484	9.52975e-14	-3.15122	0.0031427	0.0496113	-1.79103	UTF1	protein_coding	undifferentiated embryonic cell transcription factor 1 [Source:HGNC Symbol;Acc:12634]	cg16073581, cg12465710, cg02767771, cg08708684, cg03755123, cg09714379, cg09053680
ENSG00000069345	0.470514	4.41143e-13	3.77418	0.000541311	0.0247169	-0.225586	DNAJA2	protein_coding	DnaJ (Hsp40) homolog, subfamily A, member 2 [Source:HGNC Symbol;Acc:14884]	cg01721429, cg22246451, cg02156004, cg21369679, cg06939115, cg06006130, cg16493294, cg03764440, cg00001854, cg04253153
ENSG00000125831	-0.470279	-7.6543e-13	-3.21097	0.00267046	0.0458597	-1.64722	CST11	protein_coding	cystatin 11 [Source:HGNC Symbol;Acc:15959]	cg06489008, cg17928268, cg11657817, cg09406295, cg12480562, cg06197930
ENSG00000197532	-0.470269	7.60621e-13	-3.74171	0.000595082	0.0254283	-0.310425	OR6Y1	protein_coding	olfactory receptor, family 6, subfamily Y, member 1 [Source:HGNC Symbol;Acc:14823]	cg24440526, cg17551002, cg03225787
ENSG00000001631	-0.470192	-4.03041e-13	-3.60732	0.000877778	0.0291907	-0.658091	KRIT1	protein_coding	KRIT1, ankyrin repeat containing [Source:HGNC Symbol;Acc:1573]	cg27528649, cg13205784, cg12034167, cg08139724, cg11036338, cg16462525, cg16311192, cg21435902, cg25461267, cg14996935, cg11813617, cg08771429, cg06502556
ENSG00000059728	-0.469893	2.21745e-13	-3.21084	0.00267141	0.0458597	-1.64753	MXD1	protein_coding	MAX dimerization protein 1 [Source:HGNC Symbol;Acc:6761]	cg25592763, cg00127776
ENSG00000181323	-0.46987	1.83116e-13	-3.42734	0.00146447	0.0358232	-1.1144	SPEM1	protein_coding	spermatid maturation 1 [Source:HGNC Symbol;Acc:32429]	cg13986127, cg13062137, cg18772531, cg22876227, cg09298294, cg20725135, cg05754035, cg26236278, cg10006419, cg18973456, cg15416363
ENSG00000168952	-0.469237	1.60524e-13	-3.72234	0.000629572	0.0257399	-0.360874	STXBP6	protein_coding	syntaxin binding protein 6 (amisyn) [Source:HGNC Symbol;Acc:19666]	cg25062812, cg18787229, cg23357503, cg11775837, cg08545389
ENSG00000173757	-0.469159	-7.2572e-13	-3.36392	0.00174947	0.0382396	-1.27245	STAT5B	protein_coding	signal transducer and activator of transcription 5B [Source:HGNC Symbol;Acc:11367]	cg03384545, cg21376831, cg04809622, cg13756059, cg24158452, cg05780311, cg18810026, cg02832357
ENSG00000204049	-0.469095	-1.75698e-13	-3.26902	0.00227673	0.0427024	-1.50608	AL391421.1	protein_coding	Uncharacterized protein; cDNA FLJ43696 fis, clone TBAES2007964 [Source:UniProtKB/TrEMBL;Acc:Q6ZUH9]	cg13782214, cg26805224, cg11269055, cg21699600, cg20595421, cg06195981
ENSG00000149257	0.468782	-5.69497e-14	3.94945	0.000323108	0.0211529	0.237427	SERPINH1	protein_coding	serpin peptidase inhibitor, clade H (heat shock protein 47), member 1, (collagen binding protein 1) [Source:HGNC Symbol;Acc:1546]	cg27596068, cg23635374, cg07762054, cg24436787, cg04838454
ENSG00000187860	-0.468741	-7.00876e-13	-3.38876	0.00163204	0.0372176	-1.21073	CCDC157	protein_coding	coiled-coil domain containing 157 [Source:HGNC Symbol;Acc:33854]	cg18190866, cg06873674, cg17338116, cg24726496, cg23528104, cg13273972, cg17217004, cg00236924, cg15630759, cg11475510, cg13016664, cg06494227, cg04911940
ENSG00000056972	-0.468601	-6.49288e-13	-3.45081	0.00137072	0.0348082	-1.05553	TRAF3IP2	protein_coding	TRAF3 interacting protein 2 [Source:HGNC Symbol;Acc:1343]	cg10566589, cg01904619, cg08179884, cg26904406, cg19187075, cg06748271, cg02473736, cg10834480
ENSG00000184743	-0.46853	-3.18447e-13	-3.19058	0.00282352	0.0472902	-1.69647	ATL3	protein_coding	atlastin GTPase 3 [Source:HGNC Symbol;Acc:24526]	cg15644003, cg04640216, cg02177646, cg02761940, cg27042081, cg12320322, cg24949483, cg15622309, cg19774424, cg09357628, cg02672567, cg09434175, cg22673724, cg24403739, cg20771743, cg01326128
ENSG00000100056	-0.46817	-9.59663e-14	-4.08495	0.000215687	0.018723	0.60085	DGCR14	protein_coding	DiGeorge syndrome critical region gene 14 [Source:HGNC Symbol;Acc:16817]	cg00280761, cg05080328, cg26368024, cg03402435, cg11806605, cg13175773, cg16640061, cg00698513, cg00627837
ENSG00000196236	-0.468099	-7.13665e-13	-3.83778	0.000449295	0.0233191	-0.0585499	XPNPEP3	protein_coding	X-prolyl aminopeptidase (aminopeptidase P) 3, putative [Source:HGNC Symbol;Acc:28052]	cg19116421, cg03619118, cg12638490, cg10722636, cg19382761, cg04274916, cg05901445, cg24755020, cg00759834, cg24691179, cg26736796, cg15349729, cg03930770
ENSG00000108784	-0.467621	-4.62553e-13	-3.84874	0.00043505	0.0231892	-0.0296473	NAGLU	protein_coding	N-acetylglucosaminidase, alpha [Source:HGNC Symbol;Acc:7632]	cg22541808, cg01692574, cg14787477, cg18223939, cg16347155, cg12280065, cg26559015, cg02393525, cg07554030, cg08649568, cg25664725, cg10754695, cg13614092, cg13244110, cg11020315
ENSG00000163157	-0.467534	4.16807e-13	-3.35059	0.00181575	0.0386197	-1.30547	TMOD4	protein_coding	tropomodulin 4 (muscle) [Source:HGNC Symbol;Acc:11874]	cg03718677, cg07693844, cg05163509, cg10973881, cg03057216
ENSG00000250067	-0.467427	-7.33193e-13	-3.5514	0.00103024	0.031167	-0.801062	YJEFN3	protein_coding	YjeF N-terminal domain containing 3 [Source:HGNC Symbol;Acc:24785]	cg14188428, cg23069923, cg03854071, cg07624705, cg25274157, cg08331981, cg03233793, cg24042814, cg21395782, cg19328328, cg11299660, cg16204135, cg14031059, cg19454508, cg01300405, cg14897802, cg06401114
ENSG00000258674	-0.467427	-7.33193e-13	-3.5514	0.00103024	0.031167	-0.801062	CTC-260F20.3	protein_coding	Uncharacterized protein [Source:UniProtKB/TrEMBL;Acc:E7ENQ6]	cg14188428, cg23069923, cg03854071, cg07624705, cg25274157, cg08331981, cg03233793, cg24042814, cg21395782, cg19328328, cg11299660, cg16204135, cg14031059, cg19454508, cg01300405, cg14897802, cg06401114
ENSG00000185418	-0.467374	-1.32878e-13	-3.16071	0.00306276	0.0490619	-1.76829	TARSL2	protein_coding	threonyl-tRNA synthetase-like 2 [Source:HGNC Symbol;Acc:24728]	cg05201033, cg27039237, cg02738763, cg11078994, cg20975713, cg14658461, cg22930275, cg17342766, cg09744397
ENSG00000186432	-0.467259	-2.57449e-13	-3.56191	0.000999767	0.0309601	-0.774275	KPNA4	protein_coding	karyopherin alpha 4 (importin alpha 3) [Source:HGNC Symbol;Acc:6397]	cg19459508, cg00608006, cg15062281, cg18987683, cg18004778, cg08376191, cg07294177, cg17414580, cg26503323, cg05147070, cg14315863, cg04849788, cg18996776, cg05068548
ENSG00000060749	0.466777	-1.73765e-13	3.18549	0.00286294	0.0476116	-1.70872	QSER1	protein_coding	glutamine and serine rich 1 [Source:HGNC Symbol;Acc:26154]	cg02273141, cg08446269, cg05282044, cg10483686, cg06015036, cg11491207, cg21800906, cg05662684
ENSG00000255275	-0.466734	-4.44454e-13	-3.16869	0.00299703	0.0486333	-1.74914	RP13-279N23.2	protein_coding		cg26189892, cg21956842, cg05061049, cg10093938
ENSG00000167384	-0.466406	-1.81949e-14	-3.28539	0.00217606	0.0419666	-1.46601	ZNF180	protein_coding	zinc finger protein 180 [Source:HGNC Symbol;Acc:12970]	cg15540054, cg00843912, cg18774318, cg00995911, cg10163222, cg22587751, cg23248871, cg23048660, cg10488637, cg03752330, cg02284617
ENSG00000165417	-0.466356	2.27301e-13	-3.28664	0.00216856	0.0418835	-1.46296	GTF2A1	protein_coding	general transcription factor IIA, 1, 19/37kDa [Source:HGNC Symbol;Acc:4646]	cg17817199, cg00497730, cg01404610, cg01724067, cg14421490, cg06186663, cg02167732, cg26957914, cg01989461, cg17498523, cg16147063, cg14410738, cg20122786, cg13445592, cg08531508, cg04293460, cg12965202
ENSG00000160256	-0.466131	-7.48862e-14	-3.72184	0.00063048	0.0257399	-0.362164	FAM207A	protein_coding	family with sequence similarity 207, member A [Source:HGNC Symbol;Acc:15811]	cg20884362, cg16400145, cg19191502, cg24312117, cg03622689, cg11460723, cg08161371, cg01401676, cg06962620, cg11081415, cg20451718
ENSG00000177462	-0.465982	4.18457e-13	-3.35869	0.0017752	0.0383981	-1.28541	OR2T8	protein_coding	olfactory receptor, family 2, subfamily T, member 8 [Source:HGNC Symbol;Acc:15020]	cg05472335, cg22603092
ENSG00000024862	-0.46583	-3.43895e-13	-3.45661	0.00134849	0.0346978	-1.04097	CCDC28A	protein_coding	coiled-coil domain containing 28A [Source:HGNC Symbol;Acc:21098]	cg18249868, cg03835793, cg11017746, cg06334093, cg12012146, cg23839792, cg09493401, cg12831116, cg11495385, cg10285104
ENSG00000075624	-0.465794	-2.18941e-13	-3.71952	0.000634761	0.025788	-0.368222	ACTB	protein_coding	actin, beta [Source:HGNC Symbol;Acc:132]	cg18270113, cg23930683, cg03656632
ENSG00000186967	-0.465626	6.02571e-13	-3.45228	0.00136505	0.0347741	-1.05184	KRTAP19-4	protein_coding	keratin associated protein 19-4 [Source:HGNC Symbol;Acc:18939]	cg15502478, cg06515562, cg17210979
ENSG00000168079	-0.465578	5.94036e-13	-3.51102	0.00115584	0.0327961	-0.903651	SCARA5	protein_coding	scavenger receptor class A, member 5 (putative) [Source:HGNC Symbol;Acc:28701]	cg07634191, cg02623471, cg10171125, cg23597425, cg01180684, cg22272888, cg13508836
ENSG00000176222	0.465487	-4.85066e-13	3.21369	0.00265066	0.0457375	-1.64064	ZNF404	protein_coding	zinc finger protein 404 [Source:HGNC Symbol;Acc:19417]	cg08633290, cg03241649, cg14602471, cg13127213, cg25786696
ENSG00000104774	-0.465348	-2.6417e-13	-4.04967	0.000239716	0.0194011	0.505812	MAN2B1	protein_coding	mannosidase, alpha, class 2B, member 1 [Source:HGNC Symbol;Acc:6826]	cg19744691, cg02484047, cg22576055, cg10689470, cg08021986, cg14317062, cg13811448, cg12548088, cg02997868, cg09920427, cg20791841, cg25267526, cg03641858, cg25441478, cg14132016, cg23954461, cg19530457, cg03143365
ENSG00000096384	-0.464456	3.03154e-13	-3.61218	0.000865621	0.0291396	-0.645633	HSP90AB1	protein_coding	heat shock protein 90kDa alpha (cytosolic), class B member 1 [Source:HGNC Symbol;Acc:5258]	cg11290092, cg02639685, cg00651216, cg07969914, cg16337295, cg19708576, cg08189940, cg01307359
ENSG00000127663	-0.464426	7.39268e-13	-3.61512	0.00085832	0.0291145	-0.638066	KDM4B	protein_coding	lysine (K)-specific demethylase 4B [Source:HGNC Symbol;Acc:29136]	cg10886161, cg21078344, cg18115693, cg12072803, cg25761809, cg12304817, cg01098771
ENSG00000176040	-0.463599	3.83561e-13	-3.61161	0.000867022	0.0291396	-0.647078	TMPRSS7	protein_coding	transmembrane protease, serine 7 [Source:HGNC Symbol;Acc:30846]	cg23538207, cg10168055, cg00975125, cg15222659
ENSG00000105894	-0.463279	-1.51579e-13	-3.3721	0.00170993	0.0377725	-1.25215	PTN	protein_coding	pleiotrophin [Source:HGNC Symbol;Acc:9630]	cg06915773, cg11874123, cg26979473, cg00653387, cg01751605, cg11521965, cg18769353, cg15284177
ENSG00000133612	-0.462772	-1.77811e-13	-3.15837	0.00308235	0.049269	-1.77392	AGAP3	protein_coding	ArfGAP with GTPase domain, ankyrin repeat and PH domain 3 [Source:HGNC Symbol;Acc:16923]	cg16847766, cg09205595, cg18450626, cg23881872, cg02730049, cg17841992, cg24143701, cg27550262, cg19768312, cg23609466
ENSG00000178821	-0.462426	-2.00469e-13	-3.47932	0.0012646	0.033985	-0.983787	TMEM52	protein_coding	transmembrane protein 52 [Source:HGNC Symbol;Acc:27916]	cg23473962, cg22718050, cg10943191, cg17091266, cg14180718, cg25590392, cg16632945, cg10096055, cg02577049, cg04758387, cg10219957, cg22536775, cg09859491, cg06174563, cg01428437
ENSG00000186925	-0.461964	1.29514e-12	-3.38734	0.00163856	0.0372802	-1.21427	KRTAP19-6	protein_coding	keratin associated protein 19-6 [Source:HGNC Symbol;Acc:18941]	cg17503750, cg25474312
ENSG00000150760	-0.461099	2.09989e-13	-3.44324	0.00140031	0.0351067	-1.07454	DOCK1	protein_coding	dedicator of cytokinesis 1 [Source:HGNC Symbol;Acc:2987]	cg03752935, cg02522410, cg05858607, cg00622654, cg26491791, cg06128198, cg23665778, cg18932726, cg05608777, cg11793631
ENSG00000196182	0.46098	-4.95112e-14	3.27114	0.00226343	0.0426114	-1.50089	STK40	protein_coding	serine/threonine kinase 40 [Source:HGNC Symbol;Acc:21373]	cg07789552, cg03969070, cg06928982, cg22428023, cg07787248, cg19809977, cg27546682, cg17971578, cg15194019
ENSG00000164403	-0.460913	-2.48683e-13	-3.16417	0.00303415	0.0488743	-1.76001	SHROOM1	protein_coding	shroom family member 1 [Source:HGNC Symbol;Acc:24084]	cg06699484, cg02641397, cg19793809, cg02800986, cg12416947, cg22211731, cg16419906, cg13662483
ENSG00000167210	-0.460847	-3.66656e-13	-3.15605	0.00310178	0.0493393	-1.77946	LOXHD1	protein_coding	lipoxygenase homology domains 1 [Source:HGNC Symbol;Acc:26521]	cg21737734, cg06520279, cg22138002, cg05315417, cg05264816, cg07263382, cg22102582, cg13561807, cg19829856, cg15132710, cg15530026
ENSG00000160410	-0.460747	-1.88285e-14	-3.94597	0.000326461	0.0211529	0.228152	SHKBP1	protein_coding	SH3KBP1 binding protein 1 [Source:HGNC Symbol;Acc:19214]	cg25589905, cg02997982, cg09381003, cg26738904, cg13345397, cg07989796, cg22960135, cg04748673, cg06432096, cg18476948, cg22249281, cg16308128
ENSG00000181610	-0.460736	-9.13659e-13	-3.28007	0.00220829	0.0421766	-1.47904	MRPS23	protein_coding	mitochondrial ribosomal protein S23 [Source:HGNC Symbol;Acc:14509]	cg18503387, cg24186864, cg18934136, cg06957329, cg16449816, cg04494710, cg13910291, cg08672677, cg12073353, cg18933078, cg23924737
ENSG00000205358	-0.460593	-8.60434e-14	-3.28924	0.00215301	0.0417875	-1.45658	MT1H	protein_coding	metallothionein 1H [Source:HGNC Symbol;Acc:7400]	cg02590366, cg09174870, cg01507019, cg05958050, cg11530677, cg23455227, cg04557383, cg23470348
ENSG00000162148	0.460149	-5.84624e-13	3.31642	0.00199684	0.0405451	-1.38982	PPP1R32	protein_coding	protein phosphatase 1, regulatory subunit 32 [Source:HGNC Symbol;Acc:28869]	cg19858064, cg23610455, cg18442069, cg18432384, cg19574514, cg06609098, cg15527674, cg10766174, cg02717866
ENSG00000108094	-0.459992	4.78511e-13	-3.78	0.00053219	0.0246733	-0.21036	CUL2	protein_coding	cullin 2 [Source:HGNC Symbol;Acc:2552]	cg10949322, cg18123048, cg18426487, cg05301181, cg11725121, cg27370344, cg27640021, cg20787291, cg07948433, cg09290330
ENSG00000146047	-0.459344	-2.92988e-13	-3.72165	0.000630838	0.0257399	-0.362673	HIST1H2BA	protein_coding	histone cluster 1, H2ba [Source:HGNC Symbol;Acc:18730]	cg20278382, cg01307730, cg06024039, cg02854090, cg07077277, cg10093738, cg25090472, cg13778975, cg23570588, cg09885599
ENSG00000150201	-0.459112	-6.49419e-13	-3.21026	0.00267566	0.0458597	-1.64894	FXYD4	protein_coding	FXYD domain containing ion transport regulator 4 [Source:HGNC Symbol;Acc:4028]	cg02788264, cg24294544, cg22992966, cg03687765, cg06162324, cg12619162
ENSG00000186732	-0.459006	-1.1568e-14	-3.14798	0.00317048	0.0498704	-1.79879	MPPED1	protein_coding	metallophosphoesterase domain containing 1 [Source:HGNC Symbol;Acc:1306]	cg08040376, cg20209891, cg02375506, cg24981991, cg02637646, cg21625858, cg14009075, cg24293614
ENSG00000188786	-0.458291	3.71753e-13	-3.49672	0.00120374	0.0332408	-0.939843	MTF1	protein_coding	metal-regulatory transcription factor 1 [Source:HGNC Symbol;Acc:7428]	cg12477165, cg00977164, cg07931069, cg20226051, cg19895474, cg23033298, cg13987712, cg04304494, cg16707128, cg06272282, cg13470367
ENSG00000167525	0.458222	-3.61681e-13	3.15633	0.00309943	0.0493393	-1.77879	PROCA1	protein_coding	protein interacting with cyclin A1 [Source:HGNC Symbol;Acc:28600]	cg06745955, cg19462352, cg24841318, cg09437201, cg02685896, cg14676825, cg03049691, cg10495754, cg07585069, cg18448746, cg18784401, cg16513400
ENSG00000141385	-0.458038	-1.50452e-12	-3.61209	0.000865838	0.0291396	-0.645857	AFG3L2	protein_coding	AFG3-like AAA ATPase 2 [Source:HGNC Symbol;Acc:315]	cg13397649, cg24285919, cg02234156, cg20219876, cg16868190, cg25964954, cg16615927, cg20012885, cg07252495, cg03766998
ENSG00000145014	-0.457931	1.66484e-13	-3.70168	0.000668488	0.0264033	-0.41456	TMEM44	protein_coding	transmembrane protein 44 [Source:HGNC Symbol;Acc:25120]	cg12396054, cg27162629, cg22957201, cg18017245, cg13713381, cg09967956, cg21428020, cg08295164
ENSG00000242265	-0.457887	-8.17002e-13	-3.22746	0.0025525	0.0446791	-1.60727	PEG10	protein_coding	paternally expressed 10 [Source:HGNC Symbol;Acc:14005]	cg27504782, cg26283564, cg08607907, cg07236943, cg23498273, cg02444961, cg21027820, cg23096644, cg20528183, cg18484166, cg08172445, cg25524350, cg15846744, cg27492749, cg21088896, cg04275901, cg16917290, cg23690528, cg16956426, cg17890778, cg13266630, cg23616761, cg17701373, cg16761035, cg04366249, cg14388858, cg19107595, cg19924104, cg11589966, cg05531533, cg27435646, cg01566785, cg05819130, cg0…
ENSG00000164508	-0.457248	-3.01796e-13	-3.69413	0.000683286	0.0265106	-0.434152	HIST1H2AA	protein_coding	histone cluster 1, H2aa [Source:HGNC Symbol;Acc:18729]	cg20278382, cg01307730, cg06024039, cg02854090, cg07077277, cg10093738, cg25090472, cg13778975, cg23570588, cg09885599, cg14051743
ENSG00000082074	-0.457133	1.88763e-14	-3.32653	0.00194154	0.0398088	-1.36491	FYB	protein_coding	FYN binding protein [Source:HGNC Symbol;Acc:4036]	cg11263985
ENSG00000151702	-0.456941	5.0666e-13	-3.15605	0.00310184	0.0493393	-1.77948	FLI1	protein_coding	Fli-1 proto-oncogene, ETS transcription factor [Source:HGNC Symbol;Acc:3749]	cg13746740, cg08094783, cg08441138, cg08586366, cg21999471, cg19896824, cg17709804, cg19765472, cg24436531, cg10542562, cg03847470, cg17239923, cg11038774, cg11161828
ENSG00000182534	-0.455841	1.88679e-13	-3.54707	0.00104306	0.0312976	-0.812098	MXRA7	protein_coding	matrix-remodelling associated 7 [Source:HGNC Symbol;Acc:7541]	cg16428008, cg07851243, cg07484485, cg20730545, cg20546985, cg15769653
ENSG00000085511	-0.455471	-7.52888e-11	-3.57057	0.000975317	0.0305471	-0.752177	MAP3K4	protein_coding	mitogen-activated protein kinase kinase kinase 4 [Source:HGNC Symbol;Acc:6856]	cg11249079, cg09839738, cg21434563
ENSG00000222000	-0.455398	7.59487e-11	-3.40978	0.00153861	0.0361781	-1.15832	AC092675.3	protein_coding	Uncharacterized protein [Source:UniProtKB/TrEMBL;Acc:B8ZZY5]	cg22408697
ENSG00000100092	0.455068	-7.52604e-13	3.2318	0.00252226	0.0446197	-1.59673	SH3BP1	protein_coding	SH3-domain binding protein 1 [Source:HGNC Symbol;Acc:10824]	cg21268578, cg27537608
ENSG00000130349	-0.454782	6.11747e-14	-3.39009	0.00162596	0.0372078	-1.20741	C6orf203	protein_coding	chromosome 6 open reading frame 203 [Source:HGNC Symbol;Acc:17971]	cg21649934, cg08608762, cg10624161, cg21318521, cg27311710, cg16058774, cg20653986
ENSG00000119616	-0.454762	5.41602e-13	-3.37294	0.00170594	0.0377265	-1.25007	FCF1	protein_coding	FCF1 rRNA-processing protein [Source:HGNC Symbol;Acc:20220]	cg05672797, cg16961443, cg20642397, cg23699041, cg24488961, cg11495779, cg02599938, cg14660362, cg27594833, cg04798158, cg19182046, cg18812130, cg20475221, cg14364859
ENSG00000171587	-0.454634	8.72189e-13	-3.30973	0.00203426	0.0408647	-1.40629	DSCAM	protein_coding	Down syndrome cell adhesion molecule [Source:HGNC Symbol;Acc:3039]	cg09880551, cg21173447, cg12135856, cg07962392, cg19776080, cg15372721, cg01268381, cg00702593
ENSG00000185640	0.454556	-4.49772e-14	3.32641	0.00194221	0.0398088	-1.36522	KRT79	protein_coding	keratin 79 [Source:HGNC Symbol;Acc:28930]	cg04050068, cg23696712, cg13119928, cg04269700, cg20433711
ENSG00000242366	-0.454292	2.84912e-13	-3.44208	0.0014049	0.0351067	-1.07745	UGT1A1	protein_coding	UDP glucuronosyltransferase 1 family, polypeptide A1 [Source:HGNC Symbol;Acc:12530]	cg02789126, cg05542967, cg06772514, cg07823755, cg03607648, cg11811840
ENSG00000096093	-0.454243	-2.60826e-13	-3.38696	0.00164031	0.0372835	-1.21522	EFHC1	protein_coding	EF-hand domain (C-terminal) containing 1 [Source:HGNC Symbol;Acc:16406]	cg17705639, cg20818095, cg17722319, cg14263628, cg13306795, cg03651852, cg23759484, cg24821313
ENSG00000011275	0.453796	2.11749e-13	3.38328	0.00165729	0.0373354	-1.22437	RNF216	protein_coding	ring finger protein 216 [Source:HGNC Symbol;Acc:21698]	cg01942926, cg05753675, cg11674231, cg26005303, cg09742943, cg08868211, cg26112929, cg21310094, cg20020490
ENSG00000205436	-0.453737	-3.07524e-13	-3.56591	0.000988396	0.0307149	-0.764067	EXOC3L4	protein_coding	exocyst complex component 3-like 4 [Source:HGNC Symbol;Acc:20120]	cg20190542, cg10422233, cg01104208, cg05624991, cg09380688, cg21987442, cg08048720, cg24154777
ENSG00000184277	-0.453705	-2.69111e-13	-3.6255	0.000833088	0.0286983	-0.611406	TM2D3	protein_coding	TM2 domain containing 3 [Source:HGNC Symbol;Acc:24128]	cg13634678, cg04632724, cg12727528, cg18654049, cg11510343, cg11075994, cg17115258, cg04783832, cg13202221, cg25863289
ENSG00000128641	-0.453619	4.4627e-12	-3.77778	0.000535654	0.0246921	-0.216173	MYO1B	protein_coding	myosin IB [Source:HGNC Symbol;Acc:7596]	cg03796659, cg00777162, cg15096140, cg17167076, cg27659841, cg20903339
ENSG00000249139	-0.453422	1.56102e-13	-3.47691	0.00127326	0.033985	-0.989865	EPPIN-WFDC6	protein_coding	EPPIN-WFDC6 readthrough [Source:HGNC Symbol;Acc:38825]	cg09809732, cg00871129, cg12144304
ENSG00000117139	-0.452688	-1.62658e-13	-3.28696	0.00216666	0.0418745	-1.46218	KDM5B	protein_coding	lysine (K)-specific demethylase 5B [Source:HGNC Symbol;Acc:18039]	cg08718872, cg10734950, cg11171004, cg02505554, cg13134514
ENSG00000101425	-0.452361	-1.38703e-13	-3.56946	0.000978408	0.0305471	-0.755002	BPI	protein_coding	bactericidal/permeability-increasing protein [Source:HGNC Symbol;Acc:1095]	cg25124246, cg19718090, cg10229830, cg08531414, cg01202124, cg02019922
ENSG00000011083	-0.452027	2.97153e-14	-3.2937	0.00212663	0.0416851	-1.44565	SLC6A7	protein_coding	solute carrier family 6 (neurotransmitter transporter), member 7 [Source:HGNC Symbol;Acc:11054]	cg09661503, cg05753125, cg16843423, cg19435264, cg16024318, cg11201401
ENSG00000110871	-0.451682	-5.60054e-11	-3.72287	0.000628605	0.0257399	-0.359497	COQ5	protein_coding	coenzyme Q5 homolog, methyltransferase (S. cerevisiae) [Source:HGNC Symbol;Acc:28722]	cg09081385, cg20559561, cg12485082, cg23057561, cg18414379, cg10459344, cg11595323, cg22353257
ENSG00000115204	-0.451674	5.36044e-13	-3.27518	0.00223835	0.0424473	-1.49102	MPV17	protein_coding	MpV17 mitochondrial inner membrane protein [Source:HGNC Symbol;Acc:7224]	cg17299994, cg02198878, cg16745960
ENSG00000243649	-0.451608	-4.08855e-13	-3.27496	0.00223967	0.0424473	-1.49154	CFB	protein_coding	complement factor B [Source:HGNC Symbol;Acc:1037]	cg19176285, cg14301635, cg00588517, cg24654874, cg20371401, cg04498679
ENSG00000244255	-0.451608	-4.08855e-13	-3.27496	0.00223967	0.0424473	-1.49154	CFB	protein_coding	Complement factor B; Uncharacterized protein; cDNA FLJ55673, highly similar to Complement factor B [Source:UniProtKB/TrEMBL;Acc:B4E1Z4]	cg19176285, cg14301635, cg00588517, cg24654874, cg20371401, cg04498679
ENSG00000174407	-0.450465	-5.16584e-13	-3.16963	0.00298938	0.0485491	-1.74688	C20orf166	protein_coding	chromosome 20 open reading frame 166 [Source:HGNC Symbol;Acc:16159]	cg04763539, cg23280890, cg14893206, cg24219126, cg12654032, cg02053807, cg05756622, cg12437024, cg08093055, cg26844459, cg04362560, cg23625870
ENSG00000145050	-0.449851	-1.986e-13	-3.25465	0.0023687	0.0434911	-1.54114	MANF	protein_coding	mesencephalic astrocyte-derived neurotrophic factor [Source:HGNC Symbol;Acc:15461]	cg16138583, cg02225143, cg15881088, cg05985374, cg18639405, cg01044394, cg24295551, cg04007931, cg22477501, cg02255184
ENSG00000162004	0.449669	-3.49142e-13	3.25051	0.00239585	0.0437819	-1.55123	CCDC78	protein_coding	coiled-coil domain containing 78 [Source:HGNC Symbol;Acc:14153]	cg16899442, cg01680844, cg11056497, cg19208810, cg26032569, cg16443148, cg10163825, cg16057243, cg22818931, cg16652790, cg01641096, cg23738336, cg24375560, cg20222550, cg07516976, cg27576209, cg19307501, cg07664667
ENSG00000177613	-0.447868	-4.9127e-13	-3.63715	0.000805597	0.028337	-0.581417	CSTF2T	protein_coding	cleavage stimulation factor, 3' pre-RNA, subunit 2, 64kDa, tau variant [Source:HGNC Symbol;Acc:17086]	cg06712026, cg07805967, cg11371933, cg12402038, cg07947549, cg10034912, cg18690395, cg01166343, cg20114739, cg18823846, cg18469624
ENSG00000179066	-0.44748	-3.7849e-13	-3.54448	0.00105077	0.031387	-0.818672	AC020907.1	protein_coding	Uncharacterized protein [Source:UniProtKB/TrEMBL;Acc:Q86VG9]	cg27250758, cg20161755, cg16744334, cg17355466, cg04253799
ENSG00000144771	-0.446402	-9.16951e-14	-3.33152	0.0019148	0.0396821	-1.35261	LRTM1	protein_coding	leucine-rich repeats and transmembrane domains 1 [Source:HGNC Symbol;Acc:25023]	cg19243498, cg14228391, cg27350487, cg17524921, cg26859083, cg23044176
ENSG00000152217	-0.446181	-6.78751e-13	-3.42262	0.00148406	0.0358232	-1.12622	SETBP1	protein_coding	SET binding protein 1 [Source:HGNC Symbol;Acc:15573]	cg11699073, cg00698124, cg22263405, cg20263839, cg14150298, cg24683679, cg13849552, cg15392269, cg17321214, cg20298895, cg06015645, cg20127035, cg06907842
ENSG00000101558	-0.446028	-1.70027e-14	-3.52376	0.0011147	0.0323254	-0.87134	VAPA	protein_coding	VAMP (vesicle-associated membrane protein)-associated protein A, 33kDa [Source:HGNC Symbol;Acc:12648]	cg02393756, cg01075918, cg14027161, cg24055556, cg24452005, cg00263584, cg19853194, cg21168783, cg09260564, cg25925582, cg23602181, cg03273509, cg22614234, cg15396325, cg25718196
ENSG00000257008	-0.444616	-3.97313e-13	-3.17839	0.00291892	0.0479887	-1.72582	GPR142	protein_coding	G protein-coupled receptor 142 [Source:HGNC Symbol;Acc:20088]	cg00541854, cg03114057, cg11592852, cg03958863, cg24317310, cg03803009, cg22377428
ENSG00000170927	-0.444608	2.26981e-13	-3.4893	0.00122935	0.0336025	-0.958599	PKHD1	protein_coding	polycystic kidney and hepatic disease 1 (autosomal recessive) [Source:HGNC Symbol;Acc:9016]	cg09871043, cg22559578, cg18885346, cg17435897
ENSG00000169896	-0.444446	-7.40417e-13	-3.30072	0.00208572	0.0412517	-1.42844	ITGAM	protein_coding	integrin, alpha M (complement component 3 receptor 3 subunit) [Source:HGNC Symbol;Acc:6149]	cg10371560, cg15337006, cg10322558, cg22490695, cg00833777
ENSG00000169255	0.443845	-5.72971e-13	3.41231	0.00152769	0.0360596	-1.15199	B3GALNT1	protein_coding	beta-1,3-N-acetylgalactosaminyltransferase 1 (globoside blood group) [Source:HGNC Symbol;Acc:918]	cg25469234, cg05034443, cg25635352, cg02848533, cg16496687, cg20841906, cg11081799, cg05305733, cg00113363, cg13072057, cg04977216, cg12716838, cg13279566, cg00160619, cg12636819, cg05725721, cg00431895
ENSG00000147854	-0.443284	-9.31674e-14	-3.60931	0.000872779	0.0291396	-0.65299	UHRF2	protein_coding	ubiquitin-like with PHD and ring finger domains 2, E3 ubiquitin protein ligase [Source:HGNC Symbol;Acc:12557]	cg24119045, cg14078101, cg07221250, cg10830050, cg24396806, cg06523306, cg22935477
ENSG00000075399	-0.442924	-1.65472e-12	-3.20292	0.00272992	0.0462962	-1.66669	VPS9D1	protein_coding	VPS9 domain containing 1 [Source:HGNC Symbol;Acc:13526]	cg06185869, cg13869344, cg21220426, cg00779477, cg05388101, cg04696171, cg25719439, cg09172766, cg07164875, cg22466217
ENSG00000174903	-0.442683	-9.63694e-13	-3.65989	0.000754434	0.0275858	-0.522757	RAB1B	protein_coding	RAB1B, member RAS oncogene family [Source:HGNC Symbol;Acc:18370]	cg24781737, cg15299835, cg25618573, cg15201417, cg19553869, cg22066230, cg01259360, cg18485444, cg02996291, cg03128921, cg03622002, cg01839297, cg10498476, cg14442997, cg18046087, cg21558323, cg23034356, cg15658484, cg02618579, cg02520768, cg04609045, cg02410860, cg15165399, cg21971919, cg19559621, cg19731302, cg21531702, cg25360663, cg09978545, cg14538055, cg02898883, cg07557337, cg07629401, cg2…
ENSG00000106479	-0.442618	-1.69791e-10	-3.18626	0.00285696	0.047558	-1.70687	ZNF862	protein_coding	zinc finger protein 862 [Source:HGNC Symbol;Acc:34519]	cg08827004, cg01055279, cg25231478, cg21394197, cg06739774, cg24701985, cg11490987
ENSG00000116863	-0.442456	1.8631e-10	-3.56966	0.000977843	0.0305471	-0.754486	ADPRHL2	protein_coding	ADP-ribosylhydrolase like 2 [Source:HGNC Symbol;Acc:21304]	cg24408347, cg19252108, cg17877898, cg07952773, cg01140690, cg24547948, cg12302718
ENSG00000163462	-0.442059	-5.52225e-13	-3.22006	0.00260482	0.0452829	-1.62522	TRIM46	protein_coding	tripartite motif containing 46 [Source:HGNC Symbol;Acc:19019]	cg22603815, cg26879777, cg26568855, cg08831354, cg21411233, cg26258877, cg14162927, cg23288653, cg06193775, cg14666069, cg03646674, cg18715554, cg12743489, cg23211832, cg16609543, cg04498190
ENSG00000134962	-0.441545	4.38361e-13	-3.2991	0.00209507	0.0413733	-1.4324	KLB	protein_coding	klotho beta [Source:HGNC Symbol;Acc:15527]	cg25064910, cg14278514, cg21880903, cg20818807
ENSG00000244122	-0.441336	-3.99579e-13	-3.24622	0.00242428	0.043943	-1.56167	UGT1A7	protein_coding	UDP glucuronosyltransferase 1 family, polypeptide A7 [Source:HGNC Symbol;Acc:12539]	cg01291468, cg08662413, cg23590462, cg05961827, cg10432859
ENSG00000177181	0.439872	-1.09068e-13	3.17778	0.00292381	0.0479887	-1.7273	RIMKLA	protein_coding	ribosomal modification protein rimK-like family member A [Source:HGNC Symbol;Acc:28725]	cg14778711, cg13199589, cg10723635, cg25593916, cg16534233, cg19646327
ENSG00000198042	0.439471	-2.01422e-13	3.5104	0.00115787	0.0328094	-0.905214	MAK16	protein_coding	MAK16 homolog (S. cerevisiae) [Source:HGNC Symbol;Acc:13703]	cg15026203, cg23663332, cg12669266, cg19528610, cg04617786, cg09087727, cg13558608, cg20071498, cg11554525, cg21658333
ENSG00000183695	-0.439098	3.78895e-13	-3.72669	0.000621669	0.025711	-0.349563	MRGPRX2	protein_coding	MAS-related GPR, member X2 [Source:HGNC Symbol;Acc:17983]	cg13062935, cg16903152, cg10422455
ENSG00000170476	-0.438852	-2.75813e-13	-3.49267	0.00121765	0.0334913	-0.950079	MZB1	protein_coding	marginal zone B and B1 cell-specific protein [Source:HGNC Symbol;Acc:30125]	cg11988321, cg14710984, cg08736680, cg24113496, cg04359635, cg18297349, cg20422507
ENSG00000253276	-0.438273	7.09055e-14	-3.20775	0.00269411	0.0460044	-1.65502	CCDC71L	protein_coding	coiled-coil domain containing 71-like [Source:HGNC Symbol;Acc:26685]	cg16586152, cg07428697, cg21496408, cg19910754, cg05364750, cg24413054
ENSG00000197891	-0.438245	-6.11338e-13	-3.15884	0.0030784	0.0492457	-1.77279	SLC22A12	protein_coding	solute carrier family 22 (organic anion/urate transporter), member 12 [Source:HGNC Symbol;Acc:17989]	cg09231725, cg07256937, cg00794283, cg18817088, cg21895884, cg06522879
ENSG00000205106	-0.438052	-5.05501e-13	-3.1863	0.00285664	0.047558	-1.70677	CTD-2210P24.4	protein_coding	Uncharacterized protein [Source:UniProtKB/TrEMBL;Acc:E7ER63]	cg08272783, cg05923914, cg13654391, cg16306508, cg15855184, cg05285797, cg24939811, cg23745036
ENSG00000073711	-0.43776	-1.63939e-10	-3.56934	0.000978757	0.0305471	-0.75532	PPP2R3A	protein_coding	protein phosphatase 2, regulatory subunit B'', alpha [Source:HGNC Symbol;Acc:9307]	cg11952913, cg04907151, cg07038400, cg16955692, cg16189160, cg24636867, cg24029308, cg25606234, cg02773019
ENSG00000171443	-0.437378	-5.83546e-14	-3.27972	0.00221044	0.0421766	-1.4799	ZNF524	protein_coding	zinc finger protein 524 [Source:HGNC Symbol;Acc:28322]	cg26770281, cg17497049, cg26277368, cg14159924, cg20317180, cg04517169, cg17603857, cg06626224
ENSG00000158816	-0.437342	-1.56066e-12	-3.22832	0.00254646	0.0446555	-1.60517	VWA5B1	protein_coding	von Willebrand factor A domain containing 5B1 [Source:HGNC Symbol;Acc:26538]	cg17903275, cg13463492, cg02195657, cg05805297, cg20498456, cg25745746, cg04637372
ENSG00000140598	-0.434545	1.00723e-10	-3.99952	0.000278426	0.0204026	0.371189	EFTUD1	protein_coding	elongation factor Tu GTP binding domain containing 1 [Source:HGNC Symbol;Acc:25789]	cg18813078, cg12335136, cg09539045, cg10289966
ENSG00000188659	-0.434545	1.00723e-10	-3.99952	0.000278426	0.0204026	0.371189	FAM154B	protein_coding	family with sequence similarity 154, member B [Source:HGNC Symbol;Acc:33727]	cg18813078, cg12335136, cg09539045, cg10289966
ENSG00000110195	-0.433752	1.82418e-13	-3.30828	0.00204247	0.0409507	-1.40986	FOLR1	protein_coding	folate receptor 1 (adult) [Source:HGNC Symbol;Acc:3791]	cg26750747, cg03699566, cg15274870
ENSG00000156735	-0.432173	4.04887e-11	-3.82057	0.000472579	0.0237172	-0.103863	BAG4	protein_coding	BCL2-associated athanogene 4 [Source:HGNC Symbol;Acc:940]	cg15495039, cg19146456, cg27087572, cg10610778, cg06927863, cg18048544, cg26386464, cg20080761, cg05370861, cg23409476, cg11759446, cg03222257
ENSG00000110693	-0.431737	4.81258e-13	-3.17177	0.00297198	0.048386	-1.74173	SOX6	protein_coding	SRY (sex determining region Y)-box 6 [Source:HGNC Symbol;Acc:16421]	cg22969287, cg05512310, cg20474675, cg01047635, cg05405872
ENSG00000141499	-0.43148	4.61221e-13	-3.26083	0.00232871	0.0431007	-1.52607	WRAP53	protein_coding	WD repeat containing, antisense to TP53 [Source:HGNC Symbol;Acc:25522]	cg07760161, cg09025002, cg01620719, cg23290969, cg06317056, cg25053252, cg07991600, cg02842899, cg00566179, cg06969407, cg26587697
ENSG00000205186	-0.431365	-1.48359e-13	-3.38303	0.00165845	0.0373354	-1.22499	FABP9	protein_coding	fatty acid binding protein 9, testis [Source:HGNC Symbol;Acc:3563]	cg16328319, cg21119864, cg07886701, cg04066177
ENSG00000100564	-0.43133	2.47992e-13	-3.23303	0.00251378	0.0446182	-1.59375	PIGH	protein_coding	phosphatidylinositol glycan anchor biosynthesis, class H [Source:HGNC Symbol;Acc:8964]	cg23002758, cg21489382, cg08186508, cg19630102, cg12648263, cg10774018, cg12575181, cg16332075
ENSG00000113971	-0.431021	3.90236e-14	-3.17143	0.00297473	0.0484108	-1.74255	NPHP3	protein_coding	nephronophthisis 3 (adolescent) [Source:HGNC Symbol;Acc:7907]	cg15688370, cg06782849, cg10414269, cg05531044, cg20789954, cg17462381, cg01412450, cg00881086, cg22563359
ENSG00000174175	-0.431009	4.67769e-13	-3.34676	0.00183528	0.0388305	-1.31496	SELP	protein_coding	selectin P (granule membrane protein 140kDa, antigen CD62) [Source:HGNC Symbol;Acc:10721]	cg01459453, cg09060914, cg21985120, cg09439497
ENSG00000124787	-0.430964	-7.37799e-13	-3.96962	0.000304326	0.0207958	0.291238	RPP40	protein_coding	ribonuclease P/MRP 40kDa subunit [Source:HGNC Symbol;Acc:20992]	cg15976989, cg25117895, cg02101946, cg13875899, cg24601517, cg14675513, cg13520171, cg24660320, cg05721230, cg03837276, cg01816031, cg13142377, cg01313708
ENSG00000137962	-0.430245	1.36027e-13	-3.20949	0.0026813	0.0458862	-1.6508	ARHGAP29	protein_coding	Rho GTPase activating protein 29 [Source:HGNC Symbol;Acc:30207]	cg21828027, cg23505604
ENSG00000121390	-0.428761	-5.18679e-13	-3.333	0.00190691	0.039657	-1.34894	PSPC1	protein_coding	paraspeckle component 1 [Source:HGNC Symbol;Acc:20320]	cg15655316, cg21245453, cg15608781, cg16005145, cg07475244, cg27560091, cg22772180
ENSG00000058056	-0.428659	2.14498e-13	-3.5117	0.00115358	0.0327791	-0.901908	USP13	protein_coding	ubiquitin specific peptidase 13 (isopeptidase T-3) [Source:HGNC Symbol;Acc:12611]	cg20032645, cg25158396, cg25956844, cg25132161, cg09041485, cg08521010, cg26376809
ENSG00000111339	-0.428019	-2.57583e-13	-3.41623	0.00151096	0.0360159	-1.1422	ART4	protein_coding	ADP-ribosyltransferase 4 (Dombrock blood group) [Source:HGNC Symbol;Acc:726]	cg13573513, cg22387784, cg20967028, cg15733114, cg19532939, cg04228042, cg00253681, cg10047173, cg08905654
ENSG00000101115	-0.427871	6.88743e-13	-3.19194	0.00281304	0.0472393	-1.69319	SALL4	protein_coding	spalt-like transcription factor 4 [Source:HGNC Symbol;Acc:15924]	cg06303238, cg01140515, cg19871388, cg18900591, cg04312620, cg24332577, cg10941835
ENSG00000110435	-0.427591	6.95052e-13	-3.38931	0.00162955	0.0372176	-1.20937	PDHX	protein_coding	pyruvate dehydrogenase complex, component X [Source:HGNC Symbol;Acc:21350]	cg25948180, cg07253191, cg03305906, cg16029975, cg09194750, cg15988239, cg24088639, cg18508148, cg11058730
ENSG00000101435	-0.42684	3.45209e-13	-3.49863	0.00119721	0.0332123	-0.934995	CST9L	protein_coding	cystatin 9-like [Source:HGNC Symbol;Acc:16233]	cg15210427, cg03669268, cg08648286, cg12184157, cg20441539, cg02592239
ENSG00000107518	-0.425238	-2.85286e-13	-3.76818	0.000550888	0.0247957	-0.241301	ATRNL1	protein_coding	attractin-like 1 [Source:HGNC Symbol;Acc:29063]	cg19333507, cg23635429, cg21921619, cg24450494, cg05071623, cg04335339, cg22866675, cg23144668, cg00506589
ENSG00000168137	-0.425227	-1.1571e-13	-3.3044	0.00206451	0.0410683	-1.41937	SETD5	protein_coding	SET domain containing 5 [Source:HGNC Symbol;Acc:25566]	cg04382191, cg02504541, cg22172336, cg03954666, cg10663414, cg12817999, cg13814489, cg04398603, cg11660352, cg22811818, cg09453767, cg03549244
ENSG00000197057	-0.425159	-5.15574e-14	-3.36145	0.00176155	0.0383606	-1.27856	DTHD1	protein_coding	death domain containing 1 [Source:HGNC Symbol;Acc:37261]	cg21323941, cg00125205, cg15339249, cg21010701, cg00682487, cg01411468
ENSG00000087074	0.425046	1.23627e-12	3.28091	0.00220321	0.042161	-1.477	PPP1R15A	protein_coding	protein phosphatase 1, regulatory subunit 15A [Source:HGNC Symbol;Acc:14375]	cg19366381, cg23797994, cg22143490, cg16264781, cg00491839, cg27359972
ENSG00000133313	-0.424156	-7.14225e-11	-3.80767	0.000490799	0.0239618	-0.137785	CNDP2	protein_coding	CNDP dipeptidase 2 (metallopeptidase M20 family) [Source:HGNC Symbol;Acc:24437]	cg23366119, cg11859220, cg00624834, cg25460935
ENSG00000163528	-0.423426	-1.98444e-13	-3.35892	0.00177403	0.0383939	-1.28483	CHCHD4	protein_coding	coiled-coil-helix-coiled-coil-helix domain containing 4 [Source:HGNC Symbol;Acc:26467]	cg24397983, cg10298173, cg24396545, cg13906045, cg23507024, cg00661202, cg10608842, cg14143241, cg00003173, cg25947311, cg02711527, cg04713358
ENSG00000127743	-0.422884	-2.73171e-13	-3.30817	0.00204307	0.0409507	-1.41012	IL17B	protein_coding	interleukin 17B [Source:HGNC Symbol;Acc:5982]	cg02022698, cg16249416, cg13837026, cg24693650, cg04707715
ENSG00000091136	-0.422667	3.50532e-13	-3.16519	0.00302574	0.0488397	-1.75756	LAMB1	protein_coding	laminin, beta 1 [Source:HGNC Symbol;Acc:6486]	cg24937126, cg22032894, cg27124027, cg15646795, cg26321716, cg16896239, cg26087411, cg17657268, cg10064162, cg12755815, cg20222925
ENSG00000177455	-0.421561	-2.43732e-13	-3.52523	0.00111004	0.0322377	-0.867609	CD19	protein_coding	CD19 molecule [Source:HGNC Symbol;Acc:1633]	cg19707453, cg06644451, cg07597976, cg06323049, cg27565966, cg10571406, cg05433111, cg01758575, cg14102807
ENSG00000181631	-0.421402	-9.27432e-13	-3.26123	0.00232614	0.0430788	-1.52509	P2RY13	protein_coding	purinergic receptor P2Y, G-protein coupled, 13 [Source:HGNC Symbol;Acc:4537]	cg17795586, cg00091349
ENSG00000134107	-0.420321	7.95807e-11	-4.23245	0.000138275	0.016767	1.00123	BHLHE40	protein_coding	basic helix-loop-helix family, member e40 [Source:HGNC Symbol;Acc:1046]	cg18113084, cg17282111, cg18985891, cg14814876, cg21223075, cg25773490, cg12591404, cg10268491, cg19972858
ENSG00000206203	-0.419976	4.47231e-13	-3.26574	0.00229739	0.0428222	-1.51408	TSSK2	protein_coding	testis-specific serine kinase 2 [Source:HGNC Symbol;Acc:11401]	cg13343253, cg13045300, cg09204618, cg07849616, cg22656521, cg18708412, cg06927134, cg25759381, cg19824783
ENSG00000151067	-0.419589	2.05086e-13	-3.6782	0.000715545	0.0270708	-0.475424	CACNA1C	protein_coding	calcium channel, voltage-dependent, L type, alpha 1C subunit [Source:HGNC Symbol;Acc:1390]	cg09779073, cg05923471
ENSG00000143384	-0.419514	-1.05267e-12	-3.32145	0.00196916	0.0401775	-1.37744	MCL1	protein_coding	myeloid cell leukemia sequence 1 (BCL2-related) [Source:HGNC Symbol;Acc:6943]	cg18397157, cg04228104, cg07561848, cg09804220, cg09726469, cg17217603, cg16431914, cg05431687, cg24285922, cg06217312, cg22649068, cg13175981, cg25183744, cg02961109, cg18016565, cg17724175
ENSG00000163521	-0.418773	-4.29738e-13	-3.33806	0.00188025	0.0393348	-1.33645	GLB1L	protein_coding	galactosidase, beta 1-like [Source:HGNC Symbol;Acc:28129]	cg01006375, cg14793891, cg09791753, cg02240226, cg18338495, cg03927520, cg14909250, cg15552619, cg06409997, cg15983357, cg10862587, cg06520290, cg08060004
ENSG00000184357	-0.41858	-6.69614e-13	-3.29302	0.00213063	0.041698	-1.44732	HIST1H1B	protein_coding	histone cluster 1, H1b [Source:HGNC Symbol;Acc:4719]	cg04676561, cg14334286, cg07138603, cg11206041, cg23460835, cg18798248, cg24587427, cg00404943
ENSG00000177946	-0.418554	-2.48053e-13	-3.60602	0.000881062	0.0291907	-0.661428	CENPBD1	protein_coding	CENPB DNA-binding domains containing 1 [Source:HGNC Symbol;Acc:28272]	cg08539210, cg13969584, cg08064553, cg06810179, cg02287056, cg02529142, cg09428537, cg06048191, cg13446235, cg08018789, cg11088510, cg01991047, cg26402901, cg00161024, cg19016180, cg15157626, cg01617211
ENSG00000169876	-0.417539	-2.65259e-13	-3.40053	0.00157906	0.0366101	-1.18139	MUC17	protein_coding	mucin 17, cell surface associated [Source:HGNC Symbol;Acc:16800]	cg13759172, cg06722630, cg04047186, cg07873488, cg01584473, cg14664674
ENSG00000155252	-0.416518	-9.17532e-14	-3.23378	0.00250858	0.0446094	-1.59192	PI4K2A	protein_coding	phosphatidylinositol 4-kinase type 2 alpha [Source:HGNC Symbol;Acc:30031]	cg08203727, cg05618068, cg22862961, cg25079847, cg05979855, cg27428414, cg00634576, cg19023847
ENSG00000241935	-0.416518	-9.17532e-14	-3.23378	0.00250858	0.0446094	-1.59192	HOGA1	protein_coding	4-hydroxy-2-oxoglutarate aldolase 1 [Source:HGNC Symbol;Acc:25155]	cg08203727, cg05618068, cg22862961, cg25079847, cg05979855, cg27428414, cg00634576, cg19023847
ENSG00000249967	-0.416518	-9.17532e-14	-3.23378	0.00250858	0.0446094	-1.59192	PI4K2A	protein_coding	Phosphatidylinositol 4-kinase type 2-alpha; Uncharacterized protein [Source:UniProtKB/TrEMBL;Acc:E9PAM4]	cg08203727, cg05618068, cg22862961, cg25079847, cg05979855, cg27428414, cg00634576, cg19023847
ENSG00000062194	-0.416449	-6.35344e-13	-3.58109	0.000946381	0.0302666	-0.725293	GPBP1	protein_coding	GC-rich promoter binding protein 1 [Source:HGNC Symbol;Acc:29520]	cg15041948, cg07025471, cg26974500, cg10668150, cg01390346, cg14492773, cg21315530
ENSG00000107560	-0.41643	-4.93225e-11	-3.40363	0.00156539	0.036391	-1.17367	RAB11FIP2	protein_coding	RAB11 family interacting protein 2 (class I) [Source:HGNC Symbol;Acc:29152]	cg15647631, cg15851309, cg10222574, cg20193453, cg27228559
ENSG00000136111	-0.416396	-5.76725e-13	-3.8521	0.00043077	0.0230232	-0.0207773	TBC1D4	protein_coding	TBC1 domain family, member 4 [Source:HGNC Symbol;Acc:19165]	cg18597434, cg09670790, cg25999486, cg04071694, cg00197681, cg07519011, cg03043160, cg22476711
ENSG00000094916	-0.415673	-1.10407e-12	-3.60663	0.000879513	0.0291907	-0.659856	CBX5	protein_coding	chromobox homolog 5 [Source:HGNC Symbol;Acc:1555]	cg03689456, cg09653879, cg12263485, cg21651262, cg20545544, cg06399839, cg09158487, cg14017196, cg24505978, cg06621757, cg21826008, cg05754589, cg08288469, cg14394617, cg20927027, cg15102850, cg12600134, cg13445218, cg25817259
ENSG00000110080	-0.415579	-1.09619e-12	-3.59596	0.000906878	0.029578	-0.687222	ST3GAL4	protein_coding	ST3 beta-galactoside alpha-2,3-sialyltransferase 4 [Source:HGNC Symbol;Acc:10864]	cg06534890, cg26797716, cg17149644, cg12897901, cg08892099, cg14123737, cg06613012, cg18280382, cg15375883
ENSG00000147650	-0.414996	-1.19984e-10	-3.73379	0.000608948	0.0254514	-0.331052	LRP12	protein_coding	low density lipoprotein receptor-related protein 12 [Source:HGNC Symbol;Acc:31708]	cg04413895
ENSG00000141141	-0.414558	3.143e-13	-3.27618	0.00223215	0.0424269	-1.48856	DDX52	protein_coding	DEAD (Asp-Glu-Ala-Asp) box polypeptide 52 [Source:HGNC Symbol;Acc:20038]	cg05013942, cg07583394, cg08410301, cg26863324, cg27457105, cg21660597, cg20601420, cg02992647, cg22078560, cg07252102, cg01378812
ENSG00000228768	-0.413715	1.03305e-12	-3.47704	0.0012728	0.033985	-0.98954	AC003101.1	protein_coding	Uncharacterized protein [Source:UniProtKB/TrEMBL;Acc:F2Z313]	cg27044513, cg03536229, cg16816210, cg25231876
ENSG00000205359	-0.413626	-1.14018e-12	-3.28572	0.00217409	0.0419491	-1.46521	SLCO6A1	protein_coding	solute carrier organic anion transporter family, member 6A1 [Source:HGNC Symbol;Acc:23613]	cg01714149, cg14719865, cg26398586, cg07704990, cg00944166, cg16713841, cg26192556, cg03023256, cg04589881
ENSG00000167207	0.413519	5.12514e-14	3.19149	0.00281651	0.0472573	-1.69428	NOD2	protein_coding	nucleotide-binding oligomerization domain containing 2 [Source:HGNC Symbol;Acc:5331]	cg09559780, cg01902066, cg11010726, cg07038098, cg24121763
ENSG00000118785	-0.412824	-4.22812e-14	-3.19941	0.0027562	0.0465818	-1.67515	SPP1	protein_coding	secreted phosphoprotein 1 [Source:HGNC Symbol;Acc:11255]	cg24861509, cg02549628, cg15460348, cg20261167
ENSG00000197632	-0.412534	2.10328e-13	-3.36279	0.00175498	0.0383176	-1.27525	SERPINB2	protein_coding	serpin peptidase inhibitor, clade B (ovalbumin), member 2 [Source:HGNC Symbol;Acc:8584]	cg03395715
ENSG00000166037	-0.411858	-1.64449e-11	-3.51942	0.00112854	0.0324305	-0.882342	CEP57	protein_coding	centrosomal protein 57kDa [Source:HGNC Symbol;Acc:30794]	cg21769600, cg16158891, cg16046740, cg00671093, cg24425560, cg09709060, cg25478527, cg04303269, cg18394519, cg13531268
ENSG00000112335	-0.411608	-6.83768e-13	-3.33551	0.00189367	0.0395111	-1.34276	SNX3	protein_coding	sorting nexin 3 [Source:HGNC Symbol;Acc:11174]	cg02504465, cg12103840, cg23981504, cg04121783, cg11720661, cg18493069, cg23763053, cg22088377, cg06150925, cg20710635, cg21624003, cg19344103
ENSG00000204120	-0.410837	3.72741e-10	-4.06807	0.000226875	0.0191489	0.555341	GIGYF2	protein_coding	GRB10 interacting GYF protein 2 [Source:HGNC Symbol;Acc:11960]	cg27210286, cg14046043, cg07230446, cg24971948, cg18798247, cg04171803, cg16961647, cg13612409, cg24319892, cg09138627
ENSG00000027001	-0.410595	-2.64423e-13	-3.47791	0.00126964	0.033985	-0.987325	MIPEP	protein_coding	mitochondrial intermediate peptidase [Source:HGNC Symbol;Acc:7104]	cg03177059, cg11250279, cg17436805, cg16686654, cg14985583, cg00102591, cg02765218, cg15971157
ENSG00000136235	-0.409477	3.32648e-13	-3.60968	0.000871853	0.0291396	-0.652042	GPNMB	protein_coding	glycoprotein (transmembrane) nmb [Source:HGNC Symbol;Acc:4462]	cg06616506
ENSG00000125901	-0.409164	-2.51867e-13	-3.63118	0.000819577	0.0284955	-0.596794	MRPS26	protein_coding	mitochondrial ribosomal protein S26 [Source:HGNC Symbol;Acc:14045]	cg26060255, cg00501952, cg20758104, cg03056465, cg04400631, cg24504518, cg15419313, cg17300311, cg03922571, cg05138699, cg13740771
ENSG00000121957	0.409042	2.73754e-13	3.18019	0.00290466	0.0479045	-1.7215	GPSM2	protein_coding	G-protein signaling modulator 2 [Source:HGNC Symbol;Acc:29501]	cg06536115, cg22361075, cg13434706
ENSG00000160685	-0.408808	-1.69564e-12	-3.35205	0.00180839	0.0385813	-1.30186	ZBTB7B	protein_coding	zinc finger and BTB domain containing 7B [Source:HGNC Symbol;Acc:18668]	cg04868262, cg07238657, cg09791324, cg15065069, cg11715725, cg09958801, cg19136187, cg07758077, cg03315562
ENSG00000152266	-0.407815	-3.97166e-11	-3.55596	0.00101692	0.0310277	-0.789451	PTH	protein_coding	parathyroid hormone [Source:HGNC Symbol;Acc:9606]	cg05080074
ENSG00000085276	-0.407615	-2.49716e-13	-3.31522	0.00200348	0.0405451	-1.39277	MECOM	protein_coding	MDS1 and EVI1 complex locus [Source:HGNC Symbol;Acc:3498]	cg10953508, cg11590700, cg00279054, cg17708456, cg05656590, cg09635597, cg10600701, cg21545313, cg20203114
ENSG00000121577	-0.407513	3.31407e-13	-3.23751	0.00248302	0.0445781	-1.58286	POPDC2	protein_coding	popeye domain containing 2 [Source:HGNC Symbol;Acc:17648]	cg15795797, cg20798016
ENSG00000119537	-0.407394	-4.9169e-13	-3.34194	0.00186007	0.0390767	-1.32688	KDSR	protein_coding	3-ketodihydrosphingosine reductase [Source:HGNC Symbol;Acc:4021]	cg23613305, cg14776016, cg09511826, cg15661337, cg07323513, cg18464001, cg20217034
ENSG00000196862	-0.407294	-1.98955e-13	-3.5255	0.00110919	0.0322377	-0.866922	RGPD4	protein_coding	RANBP2-like and GRIP domain containing 4 [Source:HGNC Symbol;Acc:32417]	cg08266576
ENSG00000174227	-0.407108	1.16923e-13	-3.31342	0.00201353	0.0406315	-1.39721	PIGG	protein_coding	phosphatidylinositol glycan anchor biosynthesis, class G [Source:HGNC Symbol;Acc:25985]	cg15982588, cg02656913, cg15300637, cg24454219, cg25053907, cg23212819, cg12194493, cg05801325, cg01562241
ENSG00000145882	-0.406163	-9.90747e-13	-4.2743	0.000121791	0.0163618	1.11566	PCYOX1L	protein_coding	prenylcysteine oxidase 1 like [Source:HGNC Symbol;Acc:28477]	cg02064516, cg07933176, cg07749219, cg18364837, cg25589720, cg04542976, cg01416241, cg19932097, cg10504660, cg10856509, cg01849637, cg25888694, cg09838876, cg22281080, cg07792738
ENSG00000123983	-0.405999	9.61838e-13	-3.8067	0.000492185	0.0239808	-0.140313	ACSL3	protein_coding	acyl-CoA synthetase long-chain family member 3 [Source:HGNC Symbol;Acc:3570]	cg04589048, cg23325384, cg21498125, cg22111003, cg08726005
ENSG00000125965	-0.405425	6.49286e-11	-3.61889	0.000849076	0.0289103	-0.628392	GDF5	protein_coding	growth differentiation factor 5 [Source:HGNC Symbol;Acc:4220]	cg17721331, cg07327328, cg05969522, cg02587129, cg26307882, cg12108956, cg17053871, cg24531267, cg20281075, cg25539392, cg03424436
ENSG00000174136	-0.405	-1.32384e-10	-3.2504	0.00239655	0.0437819	-1.55149	RGMB	protein_coding	repulsive guidance molecule family member b [Source:HGNC Symbol;Acc:26896]	cg18104668, cg18503856, cg15072745, cg09226863, cg02075296
ENSG00000187764	-0.404706	2.76372e-11	-3.75608	0.000570675	0.0250166	-0.272915	SEMA4D	protein_coding	sema domain, immunoglobulin domain (Ig), transmembrane domain (TM) and short cytoplasmic domain, (semaphorin) 4D [Source:HGNC Symbol;Acc:10732]	cg02350258
ENSG00000185658	-0.404365	3.0577e-13	-3.62476	0.000834857	0.0286983	-0.613301	BRWD1	protein_coding	bromodomain and WD repeat domain containing 1 [Source:HGNC Symbol;Acc:12760]	cg24395379, cg11245766, cg08503836
ENSG00000180011	-0.404156	-1.01653e-12	-3.17509	0.00294526	0.0481856	-1.73376	ZADH2	protein_coding	zinc binding alcohol dehydrogenase domain containing 2 [Source:HGNC Symbol;Acc:28697]	cg05608626, cg22080282, cg16064518, cg07485155, cg08035942, cg11672447, cg19215386, cg11914079, cg12001113, cg18387085, cg05481041, cg18963985
ENSG00000136634	-0.403927	-6.69188e-13	-3.17847	0.00291832	0.0479887	-1.72564	IL10	protein_coding	interleukin 10 [Source:HGNC Symbol;Acc:5962]	cg17067005, cg04321197, cg10978799, cg02544380, cg18442793, cg17744604, cg24274865
ENSG00000198668	-0.403691	1.42396e-10	-3.73492	0.000606951	0.0254429	-0.328111	CALM1	protein_coding	calmodulin 1 (phosphorylase kinase, delta) [Source:HGNC Symbol;Acc:1442]	cg21086878, cg03062665
ENSG00000175662	-0.403551	1.77097e-10	-3.56009	0.00100497	0.0309799	-0.778907	TOM1L2	protein_coding	target of myb1-like 2 (chicken) [Source:HGNC Symbol;Acc:11984]	cg24904631, cg22694526, cg22376739, cg03571604, cg04117782, cg20650513, cg12978198, cg00463594, cg00365569, cg19003389, cg08878390, cg02103875
ENSG00000155066	0.403328	9.02515e-13	3.25741	0.00235077	0.0433062	-1.53442	PROM2	protein_coding	prominin 2 [Source:HGNC Symbol;Acc:20685]	cg05877727, cg24560809, cg22195730, cg27338131, cg15821214, cg06936438, cg09664492, cg25241038
ENSG00000152061	-0.403089	8.49454e-11	-3.82115	0.000471772	0.0237172	-0.102331	RABGAP1L	protein_coding	RAB GTPase activating protein 1-like [Source:HGNC Symbol;Acc:24663]	cg26001030, cg06833062, cg25617120, cg13153377, cg04555228, cg07819919, cg07519545, cg15834338
ENSG00000144355	0.402965	-1.73108e-13	3.18243	0.002887	0.0477672	-1.71611	DLX1	protein_coding	distal-less homeobox 1 [Source:HGNC Symbol;Acc:2914]	cg13372879, cg02218496, cg15236866, cg07130890, cg17780624, cg16652259, cg15941449, cg00959846, cg25596575, cg24091001
ENSG00000166558	-0.402732	-1.3612e-13	-3.16182	0.00305358	0.0489875	-1.76564	SLC38A8	protein_coding	solute carrier family 38, member 8 [Source:HGNC Symbol;Acc:32434]	cg14720455, cg02516845, cg01119072, cg02671204, cg04593696, cg00172803
ENSG00000139531	-0.402227	8.21209e-15	-3.34505	0.00184402	0.0388859	-1.31918	SUOX	protein_coding	sulfite oxidase [Source:HGNC Symbol;Acc:11460]	cg01575173, cg05024612, cg21554249, cg19939710, cg01991985, cg15460809, cg05368555, cg01105256, cg07060074, cg16853842, cg22580629, cg21625520, cg19627869, cg12084688, cg06495347
ENSG00000143751	-0.400595	-1.44138e-10	-3.84181	0.00044401	0.0233191	-0.0479352	SDE2	protein_coding	SDE2 telomere maintenance homolog (S. pombe) [Source:HGNC Symbol;Acc:26643]	cg19709822, cg00777310, cg09321097, cg05059307, cg08064907, cg02016658, cg20432200, cg18125246, cg27326518, cg11159091, cg04117530, cg03081691
ENSG00000129472	-0.400085	-1.64093e-12	-3.23679	0.00248794	0.0445927	-1.58461	RAB2B	protein_coding	RAB2B, member RAS oncogene family [Source:HGNC Symbol;Acc:20246]	cg27169539, cg10892375, cg20263096, cg13091707, cg07587209, cg02806093, cg23934503, cg08039791, cg01495663, cg00704289, cg02246180, cg25556343, cg15416032, cg06920136
ENSG00000128524	-0.399593	-4.27431e-13	-3.67153	0.000729478	0.027149	-0.492673	ATP6V1F	protein_coding	ATPase, H+ transporting, lysosomal 14kDa, V1 subunit F [Source:HGNC Symbol;Acc:16832]	cg25898197, cg16594869, cg19463183, cg17140815, cg05793215, cg08974816, cg06463759, cg15664644, cg06898199, cg05055652, cg13410755
ENSG00000189143	0.399586	-1.42769e-13	3.17432	0.00295145	0.0481856	-1.73561	CLDN4	protein_coding	claudin 4 [Source:HGNC Symbol;Acc:2046]	cg24627762
ENSG00000108622	-0.398522	-9.93049e-13	-3.26984	0.00227159	0.0426836	-1.50408	ICAM2	protein_coding	intercellular adhesion molecule 2 [Source:HGNC Symbol;Acc:5345]	cg02898493, cg24080793, cg16047144, cg03311205, cg03472870
ENSG00000196248	-0.396086	1.22763e-13	-3.599	0.000899016	0.0294085	-0.679446	OR10S1	protein_coding	olfactory receptor, family 10, subfamily S, member 1 [Source:HGNC Symbol;Acc:14807]	NA
ENSG00000188931	0.396063	8.2379e-13	3.18984	0.00282916	0.0473288	-1.69824	C1orf192	protein_coding	chromosome 1 open reading frame 192 [Source:HGNC Symbol;Acc:32325]	cg19662687, cg12486814, cg22661494, cg10478056
ENSG00000074211	0.395387	-2.55031e-13	3.16797	0.00300295	0.0486895	-1.75088	PPP2R2C	protein_coding	protein phosphatase 2, regulatory subunit B, gamma [Source:HGNC Symbol;Acc:9306]	cg03863591, cg21799469, cg19640224, cg04541699, cg20966358, cg02405211
ENSG00000257962	-0.394884	-8.69707e-11	-3.51678	0.00113707	0.0325912	-0.889056	RP11-219B4.6	protein_coding	Uncharacterized protein [Source:UniProtKB/TrEMBL;Acc:H0YIL1]	cg08914860, cg23131291
ENSG00000143742	-0.394544	-1.24357e-12	-3.14844	0.00316655	0.0498482	-1.79769	SRP9	protein_coding	signal recognition particle 9kDa [Source:HGNC Symbol;Acc:11304]	cg07193504, cg21188007, cg26305220, cg06950946, cg14198640, cg04222842, cg08090133, cg13928802, cg01903785, cg26676710, cg00777895, cg15064019, cg14607813, cg02995290
ENSG00000102974	-0.393699	1.67441e-11	-3.33127	0.00191612	0.0396858	-1.35322	CTCF	protein_coding	CCCTC-binding factor (zinc finger protein) [Source:HGNC Symbol;Acc:13723]	cg23858565, cg07967402, cg08324636, cg06241380, cg10218542, cg13932945, cg10481400
ENSG00000077420	-0.393595	-1.53547e-12	-3.18724	0.00284934	0.0475041	-1.70451	APBB1IP	protein_coding	amyloid beta (A4) precursor protein-binding, family B, member 1 interacting protein [Source:HGNC Symbol;Acc:17379]	cg24427018, cg26467035, cg19350729, cg10763878, cg04728480, cg14022711, cg06157318, cg27303981, cg26241806, cg06535993, cg05475934, cg17266562
ENSG00000064199	-0.393127	6.62941e-13	-3.26119	0.00232643	0.0430788	-1.5252	SPA17	protein_coding	sperm autoantigenic protein 17 [Source:HGNC Symbol;Acc:11210]	cg18970150, cg09440782, cg14035508, cg19243130, cg21545467, cg25349350, cg20402074, cg01157831
ENSG00000181754	-0.392279	2.58991e-10	-3.52881	0.00109878	0.0321781	-0.858519	AMIGO1	protein_coding	adhesion molecule with Ig-like domain 1 [Source:HGNC Symbol;Acc:20824]	cg05947402, cg06764670, cg00791218, cg24304268, cg01178795, cg16436162
ENSG00000122068	-0.392267	7.08196e-12	-3.90262	0.000371158	0.0219398	0.112906	FYTTD1	protein_coding	forty-two-three domain containing 1 [Source:HGNC Symbol;Acc:25407]	cg24892230, cg17555712, cg10624175, cg12659159, cg13526981, cg22918288, cg12905873, cg01723598, cg09479632
ENSG00000138442	0.390522	2.82043e-13	3.44809	0.00138128	0.0348382	-1.06237	WDR12	protein_coding	WD repeat domain 12 [Source:HGNC Symbol;Acc:14098]	cg17762192, cg23053825, cg27643099, cg12356111, cg11775731, cg26581387, cg20014410
ENSG00000257704	-0.390119	9.133e-11	-3.22901	0.00254166	0.0446555	-1.60351	PRR24	protein_coding	proline rich 24 [Source:HGNC Symbol;Acc:27406]	cg25253217, cg11814211, cg17460200, cg20642610, cg02861966, cg11557938, cg16033376
ENSG00000253350	-0.389598	-6.29366e-11	-3.28588	0.00217313	0.0419491	-1.46482	RP11-127H5.1	protein_coding	Uncharacterized protein [Source:UniProtKB/TrEMBL;Acc:E5RFX5]	cg04413895
ENSG00000011258	-0.38926	2.52746e-11	-3.878	0.00039914	0.0223615	0.0476568	MBTD1	protein_coding	mbt domain containing 1 [Source:HGNC Symbol;Acc:19866]	cg01388767, cg14577476, cg20605751, cg19379236, cg22141797, cg25716740, cg11929501, cg25855326, cg18711617, cg21749091, cg27207041
ENSG00000088205	-0.389158	-6.27043e-13	-3.22842	0.00254579	0.0446555	-1.60494	DDX18	protein_coding	DEAD (Asp-Glu-Ala-Asp) box polypeptide 18 [Source:HGNC Symbol;Acc:2741]	cg18876572, cg20486052, cg02005375, cg02061876, cg13264341, cg25593040, cg12652613, cg00009412, cg09305185, cg10467343, cg17364743
ENSG00000174915	0.38879	2.12699e-13	3.1594	0.00307373	0.0492108	-1.77144	PTDSS2	protein_coding	phosphatidylserine synthase 2 [Source:HGNC Symbol;Acc:15463]	cg17198772, cg26499878
ENSG00000104047	-0.38725	1.02656e-12	-3.20296	0.00272958	0.0462962	-1.66657	DTWD1	protein_coding	DTW domain containing 1 [Source:HGNC Symbol;Acc:30926]	cg22467932, cg11709662, cg05880817, cg03121333, cg02019051
ENSG00000124374	-0.387132	4.12963e-11	-3.34864	0.00182568	0.0387265	-1.31031	PAIP2B	protein_coding	poly(A) binding protein interacting protein 2B [Source:HGNC Symbol;Acc:29200]	cg21468825, cg24876098, cg25681618, cg06348656, cg06023702, cg19327341, cg09151381, cg12909012, cg13454331
ENSG00000075089	-0.387042	5.56409e-11	-3.20963	0.00268027	0.0458862	-1.65046	ACTR6	protein_coding	ARP6 actin-related protein 6 homolog (yeast) [Source:HGNC Symbol;Acc:24025]	cg12425800, cg21601160
ENSG00000223417	-0.386806	-4.25738e-11	-3.20873	0.0026869	0.0459368	-1.65265	TRIM49D1	protein_coding	tripartite motif containing 49D1 [Source:HGNC Symbol;Acc:43973]	cg23481862, cg03068446
ENSG00000149308	-0.385672	-2.33733e-13	-3.28975	0.00214999	0.0417494	-1.45534	NPAT	protein_coding	nuclear protein, ataxia-telangiectasia locus [Source:HGNC Symbol;Acc:7896]	cg23275463, cg17114932, cg22678707, cg04826772, cg02105423, cg19288979, cg03165700, cg16693212, cg20342375, cg15370815, cg16788234, cg22837512, cg24030675, cg06750635, cg25400013, cg18391757, cg18457775, cg05231509
ENSG00000187533	0.385535	-6.29168e-14	3.25006	0.0023988	0.0438007	-1.55232	C4orf40	protein_coding	chromosome 4 open reading frame 40 [Source:HGNC Symbol;Acc:33193]	cg22436877, cg06550388, cg08057714, cg21813369, cg00901741
ENSG00000268466	0.385126	6.18081e-13	3.28155	0.0021993	0.0421499	-1.47543	AL132989.1	protein_coding		cg26237050
ENSG00000141200	-0.38478	3.3305e-13	-3.52124	0.00112271	0.0323679	-0.877728	KIF2B	protein_coding	kinesin family member 2B [Source:HGNC Symbol;Acc:29443]	cg08316234, cg20130965, cg10158151, cg25436174, cg05770314, cg13521991, cg04851314, cg03072195, cg04444506, cg08030662
ENSG00000157259	0.384407	-2.32884e-13	3.22278	0.00258543	0.0450648	-1.61861	GATAD1	protein_coding	GATA zinc finger domain containing 1 [Source:HGNC Symbol;Acc:29941]	cg04746624, cg07805089, cg20712789, cg08871917, cg04966166, cg09043294, cg06913160, cg13736064, cg00084687, cg25751588, cg21998512
ENSG00000128928	-0.384301	-1.66963e-13	-3.20108	0.00274364	0.0465088	-1.67112	IVD	protein_coding	isovaleryl-CoA dehydrogenase [Source:HGNC Symbol;Acc:6186]	cg02378269, cg06731484, cg27148665, cg20017067, cg15232204, cg01659099, cg15199231
ENSG00000156171	-0.384283	-1.33497e-10	-3.30514	0.0020603	0.0410683	-1.41756	DRAM2	protein_coding	DNA-damage regulated autophagy modulator 2 [Source:HGNC Symbol;Acc:28769]	cg14325807, cg25028206, cg08983990, cg00718333, cg08818525, cg16164356
ENSG00000088726	-0.383402	-3.17062e-10	-3.38102	0.0016678	0.0373475	-1.22998	TMEM40	protein_coding	transmembrane protein 40 [Source:HGNC Symbol;Acc:25620]	cg21804802
ENSG00000226524	-0.383315	5.98754e-15	-3.1645	0.00303138	0.0488643	-1.7592	RP1-102H19.8	protein_coding		cg12183741, cg04972856, cg12350822, cg21442599, cg21370869, cg05155578, cg16068620, cg18696325
ENSG00000155760	-0.382615	-2.04786e-13	-3.26592	0.00229628	0.0428217	-1.51365	FZD7	protein_coding	frizzled family receptor 7 [Source:HGNC Symbol;Acc:4045]	cg11947509, cg16608617, cg20732105, cg12618251, cg21725226, cg09554202
ENSG00000102753	-0.38149	-4.36716e-14	-3.24579	0.00242715	0.0439748	-1.56272	KPNA3	protein_coding	karyopherin alpha 3 (importin alpha 4) [Source:HGNC Symbol;Acc:6396]	cg16368059, cg16664537, cg23604584, cg00875668, cg06679752, cg03274654, cg10634450, cg17561059
ENSG00000111850	-0.381402	5.78813e-15	-3.14819	0.00316865	0.0498614	-1.79828	SMIM8	protein_coding	small integral membrane protein 8 [Source:HGNC Symbol;Acc:21401]	cg12183741, cg04972856, cg12350822, cg21442599, cg21370869, cg05155578, cg16068620, cg18696325
ENSG00000004487	-0.380726	-6.84177e-13	-3.46357	0.00132221	0.0344384	-1.02345	KDM1A	protein_coding	lysine (K)-specific demethylase 1A [Source:HGNC Symbol;Acc:29079]	cg26662347, cg27080821, cg26628511, cg06958034, cg12578844, cg00062312, cg07785945, cg00541565
ENSG00000142856	-0.379606	1.50688e-13	-3.28145	0.00219992	0.0421499	-1.47568	ITGB3BP	protein_coding	integrin beta 3 binding protein (beta3-endonexin) [Source:HGNC Symbol;Acc:6157]	cg07661407, cg25013852, cg05210526, cg22793634, cg15387114, cg22782972, cg02994863, cg04478083, cg22496173, cg06744401, cg01664957, cg05270688, cg26108121
ENSG00000070366	-0.379531	-5.68997e-14	-3.18408	0.00287402	0.0477155	-1.71213	SMG6	protein_coding	SMG6 nonsense mediated mRNA decay factor [Source:HGNC Symbol;Acc:17809]	cg25925670, cg12946690, cg20814826, cg12122509, cg27564939, cg21823101, cg27025247, cg23720473, cg21745320, cg01928516
ENSG00000196358	0.378614	-3.51566e-13	3.20438	0.00271899	0.0462498	-1.66314	NTNG2	protein_coding	netrin G2 [Source:HGNC Symbol;Acc:14288]	cg01944288, cg14288235, cg02503824, cg10290373, cg11930889, cg14354472, cg04100887, cg16785690, cg21224977
ENSG00000222004	-0.378257	2.63255e-13	-3.349	0.00182382	0.0387265	-1.3094	C7orf71	protein_coding	chromosome 7 open reading frame 71 [Source:HGNC Symbol;Acc:22364]	cg25452361, cg13851625, cg08000924, cg10191891, cg14193525, cg14838115, cg03076998
ENSG00000125944	-0.377719	-9.41531e-14	-3.25518	0.00236524	0.0434911	-1.53985	HNRNPR	protein_coding	heterogeneous nuclear ribonucleoprotein R [Source:HGNC Symbol;Acc:5047]	cg06449653, cg04604276, cg13452718, cg21273013, cg22450158, cg06886867, cg21197435, cg09996212
ENSG00000226180	0.377675	-9.13509e-13	3.19727	0.0027724	0.0467755	-1.68033	AC010536.1	protein_coding	Uncharacterized protein; cDNA FLJ45526 fis, clone BRTHA2027227 [Source:UniProtKB/TrEMBL;Acc:Q6ZSH4]	cg03590722, cg13566314, cg04444051, cg27605414, cg16557526, cg08922090, cg09391949, cg05345158, cg16696007
ENSG00000188895	-0.377243	-1.00523e-10	-3.50111	0.00118883	0.0331606	-0.928739	MSL1	protein_coding	male-specific lethal 1 homolog (Drosophila) [Source:HGNC Symbol;Acc:27905]	cg05047486, cg18008269, cg02057783, cg23194024, cg10814176, cg12333112
ENSG00000182158	-0.377133	1.9621e-11	-3.41514	0.00151559	0.0360596	-1.14492	CREB3L2	protein_coding	cAMP responsive element binding protein 3-like 2 [Source:HGNC Symbol;Acc:23720]	cg21654684, cg18444122, cg02149314, cg25318608, cg17324366, cg26938153, cg11987509, cg02633286, cg00262280, cg02216939, cg04096472
ENSG00000116266	-0.377001	-1.6374e-13	-3.42812	0.00146128	0.0358232	-1.11246	STXBP3	protein_coding	syntaxin binding protein 3 [Source:HGNC Symbol;Acc:11446]	cg25311974, cg13201461, cg09117878, cg11666924, cg01938118, cg21947298, cg09869051, cg12057419, cg04261791, cg14858152
ENSG00000161610	-0.374572	-1.85585e-13	-3.19296	0.00280519	0.0471724	-1.69072	HCRT	protein_coding	hypocretin (orexin) neuropeptide precursor [Source:HGNC Symbol;Acc:4847]	cg05159732, cg19057309, cg13337307, cg27105465, cg06753606, cg03032532, cg15182955, cg20372821
ENSG00000258740	-0.373142	-2.28853e-13	-3.25763	0.00234935	0.0433051	-1.53388	RP11-293M10.1	protein_coding	Uncharacterized protein [Source:UniProtKB/TrEMBL;Acc:G3V3I5]	cg03507218, cg23821889, cg00717693, cg24802001
ENSG00000160229	-0.373021	8.34558e-13	-3.15381	0.00312073	0.0494247	-1.78483	ZNF66	protein_coding	zinc finger protein 66 [Source:HGNC Symbol;Acc:13135]	cg13842058, cg01133102, cg11663806
ENSG00000145916	-0.372818	-1.22067e-10	-3.3646	0.00174612	0.0382086	-1.27075	RMND5B	protein_coding	required for meiotic nuclear division 5 homolog B (S. cerevisiae) [Source:HGNC Symbol;Acc:26181]	cg15641011, cg01814697, cg13128730, cg16257040, cg06678935, cg18735615, cg18432252, cg06622591, cg21575187, cg07116095
ENSG00000109065	-0.372595	-1.77327e-10	-3.48707	0.00123713	0.0337164	-0.964223	NAT9	protein_coding	N-acetyltransferase 9 (GCN5-related, putative) [Source:HGNC Symbol;Acc:23133]	cg06624832, cg00032227, cg07204069, cg08006076, cg15083255, cg02562246, cg17202948, cg05891497, cg23482840, cg10577578
ENSG00000158485	-0.370417	2.66809e-13	-3.17421	0.00295236	0.0481856	-1.73588	CD1B	protein_coding	CD1b molecule [Source:HGNC Symbol;Acc:1635]	cg21224778, cg02478603
ENSG00000107968	-0.370258	-4.71392e-14	-3.32725	0.00193767	0.0398088	-1.36314	MAP3K8	protein_coding	mitogen-activated protein kinase kinase kinase 8 [Source:HGNC Symbol;Acc:6860]	cg18806716, cg02070205, cg13289132, cg12408189, cg09639837, cg25175986, cg01464351, cg13565672, cg18003189, cg01994328
ENSG00000159884	-0.369594	-1.52047e-11	-3.5089	0.0011628	0.032888	-0.909007	CCDC107	protein_coding	coiled-coil domain containing 107 [Source:HGNC Symbol;Acc:28465]	cg11326613, cg13560136, cg14231674, cg04874822
ENSG00000105643	-0.369561	-7.95334e-13	-3.16439	0.00303229	0.0488643	-1.75947	ARRDC2	protein_coding	arrestin domain containing 2 [Source:HGNC Symbol;Acc:25225]	cg14928793, cg12116249, cg10614223, cg23526474, cg06377221, cg14575559, cg19328697, cg16964354, cg05224705, cg02896705, cg23548920
ENSG00000136169	-0.369558	5.85365e-14	-3.27709	0.00222656	0.0423614	-1.48634	SETDB2	protein_coding	SET domain, bifurcated 2 [Source:HGNC Symbol;Acc:20263]	cg06704395, cg15906151, cg18656860, cg11973886, cg07000831, cg03983865, cg25592589, cg01342435, cg26544448
ENSG00000213676	-0.369308	6.91215e-13	-3.55555	0.0010181	0.0310277	-0.790489	ATF6B	protein_coding	activating transcription factor 6 beta [Source:HGNC Symbol;Acc:2349]	cg26476217, cg19088555, cg14581491, cg16289229, cg07617339, cg27384587, cg03803191, cg03298413, cg26349166, cg05924253, cg21272454, cg00366186, cg03479797, cg09439238, cg20856510, cg22489057, cg02713232, cg15690316, cg21548749, cg02210149, cg14762784, cg04322718, cg14300347, cg02390267, cg04941987, cg24004685, cg10947457, cg06267728, cg12942597, cg11580844, cg09149894, cg26788180, cg26539631, cg2…
ENSG00000124523	-0.369245	5.70823e-11	-3.48319	0.0012508	0.033835	-0.974007	SIRT5	protein_coding	sirtuin 5 [Source:HGNC Symbol;Acc:14933]	cg02206980, cg01064902, cg19366958, cg09494860, cg20150972, cg02712746, cg11824369, cg06139021, cg08619119
ENSG00000104972	-0.369192	-9.01661e-13	-3.15888	0.00307806	0.0492457	-1.77269	LILRB1	protein_coding	leukocyte immunoglobulin-like receptor, subfamily B (with TM and ITIM domains), member 1 [Source:HGNC Symbol;Acc:6605]	cg03405155, cg16893868, cg19486673, cg07280593
ENSG00000099866	-0.367645	1.96033e-10	-3.24223	0.002451	0.0442301	-1.57137	MADCAM1	protein_coding	mucosal vascular addressin cell adhesion molecule 1 [Source:HGNC Symbol;Acc:6765]	cg04607160, cg14740952
ENSG00000104953	-0.365594	-2.72671e-13	-3.59315	0.000914223	0.0296706	-0.694425	TLE6	protein_coding	transducin-like enhancer of split 6 (E(sp1) homolog, Drosophila) [Source:HGNC Symbol;Acc:30788]	cg21180599, cg27262735, cg18490510, cg00238994, cg23921743, cg04377525, cg27529569, cg10122766, cg27517717, cg08893650, cg10099304, cg14224545, cg08794763
ENSG00000138180	-0.360948	-9.0323e-11	-3.72294	0.00062848	0.0257399	-0.359319	CEP55	protein_coding	centrosomal protein 55kDa [Source:HGNC Symbol;Acc:1161]	cg21568921, cg07321681, cg11671564, cg12007257, cg20589264, cg16402873, cg14001558, cg09145139, cg19731367, cg14085673, cg25827255
ENSG00000112715	-0.35985	-1.8569e-14	-3.18736	0.00284838	0.0475041	-1.70422	VEGFA	protein_coding	vascular endothelial growth factor A [Source:HGNC Symbol;Acc:12680]	cg01298514, cg10744426, cg18022921, cg00539360, cg08826863, cg09198694, cg15357591, cg04629501
ENSG00000126432	-0.359063	-6.80314e-13	-3.35898	0.00177376	0.0383939	-1.28469	PRDX5	protein_coding	peroxiredoxin 5 [Source:HGNC Symbol;Acc:9355]	cg23003085, cg08790734, cg11296937, cg03439086, cg11471582, cg13722539, cg17589175, cg21898631, cg25944898, cg20105233, cg14270124, cg19486023, cg26388669, cg24842578, cg07656648, cg17457440, cg23615572
ENSG00000141965	-0.358136	-4.10872e-13	-3.19564	0.00278473	0.0468897	-1.68425	FEM1A	protein_coding	fem-1 homolog a (C. elegans) [Source:HGNC Symbol;Acc:16934]	cg05215310, cg02438054, cg13285071, cg06666157, cg15075985, cg22920289, cg16026760
ENSG00000105127	-0.357781	-2.13199e-13	-3.37586	0.00169203	0.0376344	-1.2428	AKAP8	protein_coding	A kinase (PRKA) anchor protein 8 [Source:HGNC Symbol;Acc:378]	cg21336547, cg15708604, cg00772840, cg08251398, cg14319655, cg17777034, cg10403048, cg21680717
ENSG00000125450	-0.357121	1.44017e-11	-3.42463	0.00147569	0.0358232	-1.12119	NUP85	protein_coding	nucleoporin 85kDa [Source:HGNC Symbol;Acc:8734]	cg00809934, cg14400389, cg22311942, cg26200976, cg15608357, cg13944286, cg16533859, cg15165864, cg15312673, cg13155902
ENSG00000115525	-0.356067	-5.74048e-11	-3.35612	0.00178799	0.0384715	-1.29179	ST3GAL5	protein_coding	ST3 beta-galactoside alpha-2,3-sialyltransferase 5 [Source:HGNC Symbol;Acc:10872]	cg12225893, cg12214471, cg15666459, cg04981508, cg17702024, cg01040759, cg01947862
ENSG00000163374	-0.355863	2.9573e-13	-3.28261	0.00219289	0.0421499	-1.47284	YY1AP1	protein_coding	YY1 associated protein 1 [Source:HGNC Symbol;Acc:30935]	cg16676300, cg20540683, cg27114086, cg13245071, cg00061769, cg18277007, cg08550626, cg14837416, cg06437799, cg07054239
ENSG00000145147	0.355798	3.39837e-13	3.1877	0.00284579	0.0475041	-1.70341	SLIT2	protein_coding	slit homolog 2 (Drosophila) [Source:HGNC Symbol;Acc:11086]	cg13755796, cg10322724, cg23412793, cg10577006, cg06631010, cg02756375, cg09781944, cg07704697, cg18972811, cg16049807, cg11344247, cg13281139, cg13078140, cg03742003, cg26860620
ENSG00000100888	-0.352204	1.1652e-11	-3.45261	0.00136381	0.0347741	-1.05103	CHD8	protein_coding	chromodomain helicase DNA binding protein 8 [Source:HGNC Symbol;Acc:20153]	cg12952568, cg12290755, cg04447966, cg10578571, cg11810906, cg25079799, cg24720399
ENSG00000188761	-0.350506	3.79183e-14	-3.41452	0.00151824	0.0360596	-1.14647	BCL2L15	protein_coding	BCL2-like 15 [Source:HGNC Symbol;Acc:33624]	cg12486521, cg13991834, cg08433256, cg25487343, cg18941151
ENSG00000185238	0.350234	-3.07592e-13	3.15415	0.00311785	0.0494247	-1.78402	PRMT3	protein_coding	protein arginine methyltransferase 3 [Source:HGNC Symbol;Acc:30163]	cg07199337, cg20467565, cg06675341, cg25512177, cg13432154, cg00506738, cg11979752, cg04150737, cg25283471, cg13982511, cg23071995
ENSG00000242372	-0.348169	8.53871e-14	-3.16281	0.00304532	0.0489346	-1.76325	EIF6	protein_coding	eukaryotic translation initiation factor 6 [Source:HGNC Symbol;Acc:6159]	cg00783946, cg11041264, cg15115510, cg11148999, cg11789595, cg11643473, cg09543525, cg22244076, cg23834711, cg27270218, cg19047340, cg16922340
ENSG00000138081	-0.347071	-4.21085e-11	-3.39523	0.00160271	0.0369752	-1.19461	FBXO11	protein_coding	F-box protein 11 [Source:HGNC Symbol;Acc:13590]	cg26949467, cg11918372, cg15980305, cg16602504, cg05977259, cg14310768, cg02570004, cg07062857, cg15531497
ENSG00000164197	0.345841	-3.10946e-14	3.17425	0.00295199	0.0481856	-1.73577	RNF180	protein_coding	ring finger protein 180 [Source:HGNC Symbol;Acc:27752]	cg17621438, cg07850154, cg23008153, cg10012394, cg16485558, cg23537959, cg17370163, cg09839635, cg10372047
ENSG00000166557	-0.345779	1.78444e-11	-3.28225	0.00219504	0.0421499	-1.47371	TMED3	protein_coding	transmembrane emp24 protein transport domain containing 3 [Source:HGNC Symbol;Acc:28889]	cg04582770, cg05014452, cg21164303, cg05104048, cg07678960, cg04963535, cg06746101
ENSG00000035720	-0.345165	3.18707e-13	-3.38392	0.00165432	0.0373354	-1.22277	STAP1	protein_coding	signal transducing adaptor family member 1 [Source:HGNC Symbol;Acc:24133]	cg20723302, cg12879425, cg15937811
ENSG00000109685	-0.343142	6.19801e-11	-3.37468	0.00169764	0.037643	-1.24574	WHSC1	protein_coding	Wolf-Hirschhorn syndrome candidate 1 [Source:HGNC Symbol;Acc:12766]	cg20906948, cg13728951, cg17936460, cg25969659, cg07120806
ENSG00000139651	-0.342162	6.11657e-11	-3.70807	0.00065622	0.0261805	-0.397983	ZNF740	protein_coding	zinc finger protein 740 [Source:HGNC Symbol;Acc:27465]	cg20681735, cg12810190, cg23953233, cg19422652, cg21613137, cg17823076
ENSG00000197045	0.341262	6.55853e-13	3.18459	0.00287	0.0476889	-1.7109	GMFB	protein_coding	glia maturation factor, beta [Source:HGNC Symbol;Acc:4373]	cg23629415, cg09877136, cg22432580, cg11658740, cg13583309, cg02247823, cg04387418, cg21595737, cg23137569, cg25669164, cg23840610, cg16991671
ENSG00000136842	-0.340825	8.14169e-11	-3.4592	0.00133864	0.034533	-1.03445	TMOD1	protein_coding	tropomodulin 1 [Source:HGNC Symbol;Acc:11871]	cg02203665, cg02031942, cg08576886, cg02791999, cg21505609, cg01941014
ENSG00000100426	-0.338078	4.42519e-11	-3.22339	0.00258115	0.0450498	-1.61714	ZBED4	protein_coding	zinc finger, BED-type containing 4 [Source:HGNC Symbol;Acc:20721]	cg03598726, cg20880275, cg20911168
ENSG00000148248	-0.335544	-2.21515e-10	-3.37525	0.00169492	0.0376344	-1.24432	SURF4	protein_coding	surfeit 4 [Source:HGNC Symbol;Acc:11476]	cg00605775, cg21783328, cg15791187, cg05523455, cg15292567, cg21408513, cg15900773, cg23383553, cg06821107, cg22244122, cg10885555
ENSG00000115419	-0.335331	-1.98963e-11	-3.27802	0.00222086	0.0423346	-1.48407	GLS	protein_coding	glutaminase [Source:HGNC Symbol;Acc:4331]	cg15522719, cg26332715, cg21497043, cg16975027
ENSG00000011566	-0.335183	3.35241e-13	-3.60489	0.000883919	0.0292177	-0.664319	MAP4K3	protein_coding	mitogen-activated protein kinase kinase kinase kinase 3 [Source:HGNC Symbol;Acc:6865]	cg11460331, cg27026673, cg15553848, cg25395041, cg14895876, cg04395688, cg27224642, cg11491749
ENSG00000151881	-0.333655	2.07205e-13	-3.17191	0.00297085	0.048386	-1.74139	C5orf28	protein_coding	chromosome 5 open reading frame 28 [Source:HGNC Symbol;Acc:26139]	cg18531175, cg11013164, cg01905111, cg10870055, cg25000938, cg11201566, cg21708817
ENSG00000198951	-0.329511	6.84252e-11	-3.25499	0.00236647	0.0434911	-1.54031	NAGA	protein_coding	N-acetylgalactosaminidase, alpha- [Source:HGNC Symbol;Acc:7631]	cg00264208, cg05380008, cg22140261, cg04733989, cg12963850, cg05732749, cg14682699, cg27532242
ENSG00000105479	-0.329374	-1.14281e-10	-3.15234	0.00313317	0.0495201	-1.78834	CCDC114	protein_coding	coiled-coil domain containing 114 [Source:HGNC Symbol;Acc:26560]	cg21155998, cg01488362, cg05900430, cg00419186, cg27083198, cg04655299, cg21286428
ENSG00000083223	-0.328839	-2.36315e-13	-3.28124	0.00220119	0.0421499	-1.47619	ZCCHC6	protein_coding	zinc finger, CCHC domain containing 6 [Source:HGNC Symbol;Acc:25817]	cg03221676, cg22204931, cg11944735, cg01923002, cg09280972, cg12640953, cg23606809, cg14602351, cg19920899, cg26623910
ENSG00000125812	-0.328295	-5.54156e-11	-3.31571	0.00200078	0.0405451	-1.39157	GZF1	protein_coding	GDNF-inducible zinc finger protein 1 [Source:HGNC Symbol;Acc:15808]	cg10348322, cg07440637
ENSG00000139726	-0.328025	9.17181e-11	-3.36321	0.00175292	0.0382938	-1.2742	DENR	protein_coding	density-regulated protein [Source:HGNC Symbol;Acc:2769]	cg05674811, cg26814847, cg25865637, cg02139671, cg19975931, cg16296724, cg18790814, cg14335813
ENSG00000090061	-0.327952	2.44363e-11	-3.24051	0.00246261	0.0443527	-1.57555	CCNK	protein_coding	cyclin K [Source:HGNC Symbol;Acc:1596]	cg02239125, cg14497847, cg11832221, cg00763768, cg05602615, cg18711899, cg23542436, cg11141711, cg09151181, cg07998193, cg04977951, cg19530576
ENSG00000141452	-0.323826	-8.44303e-11	-3.2443	0.00243708	0.0440823	-1.56633	C18orf8	protein_coding	chromosome 18 open reading frame 8 [Source:HGNC Symbol;Acc:24326]	cg01374372, cg12709412, cg06952751, cg25768756, cg13096436, cg25105919, cg21938736, cg18175410
ENSG00000138650	-0.323184	5.75112e-11	-3.31498	0.00200483	0.0405451	-1.39336	PCDH10	protein_coding	protocadherin 10 [Source:HGNC Symbol;Acc:13404]	cg02114924, cg07665387, cg00945238, cg04035209, cg05401965, cg02043159, cg27600205, cg10524033, cg01408654, cg14400886
ENSG00000139517	-0.320068	-6.73299e-11	-3.27384	0.00224661	0.0425174	-1.49428	LNX2	protein_coding	ligand of numb-protein X 2 [Source:HGNC Symbol;Acc:20421]	cg09572029, cg04730588, cg07375367, cg22308382, cg11275620, cg19256121, cg21097640, cg26416491, cg14622870, cg05681148, cg13229980
ENSG00000184545	-0.319942	9.13918e-12	-3.27042	0.00226793	0.0426611	-1.50265	DUSP8	protein_coding	dual specificity phosphatase 8 [Source:HGNC Symbol;Acc:3074]	cg02271621, cg04594090, cg23121547, cg21971035
ENSG00000002549	-0.319301	-1.49129e-10	-3.18252	0.00288628	0.0477672	-1.71589	LAP3	protein_coding	leucine aminopeptidase 3 [Source:HGNC Symbol;Acc:18449]	cg17521327, cg23542518, cg17288896, cg05028306, cg07005078, cg22109262, cg04398307, cg13741289, cg27347728, cg16339924, cg20963592, cg21429500
ENSG00000198870	-0.312763	-2.32998e-10	-3.16066	0.00306319	0.0490619	-1.76841	C9orf96	protein_coding	chromosome 9 open reading frame 96 [Source:HGNC Symbol;Acc:28669]	cg16506874, cg03912740, cg00605775, cg21783328, cg15791187, cg05523455, cg15292567, cg21408513, cg15900773, cg23383553, cg06821107
ENSG00000010818	-0.312762	-1.04993e-10	-3.19206	0.00281209	0.0472393	-1.69289	HIVEP2	protein_coding	human immunodeficiency virus type I enhancer binding protein 2 [Source:HGNC Symbol;Acc:4921]	cg01833771
ENSG00000148672	-0.305588	-2.16042e-11	-3.31166	0.00202341	0.0407125	-1.40154	GLUD1	protein_coding	glutamate dehydrogenase 1 [Source:HGNC Symbol;Acc:4335]	cg11648286, cg21102672, cg04798796, cg23415442
ENSG00000256407	-0.297604	1.05088e-10	-3.23289	0.0025147	0.0446182	-1.59407	RP11-446E24.4	protein_coding	NADH-cytochrome b5 reductase-like; Uncharacterized protein [Source:UniProtKB/TrEMBL;Acc:F8VW03]	cg02239021, cg17444595, cg24087235, cg09898154, cg10290870, cg10336722, cg18113417, cg10535847, cg08622517, cg03104869, cg15644675
ENSG00000082212	-0.29729	-6.42832e-11	-3.17046	0.00298263	0.0484794	-1.74489	ME2	protein_coding	malic enzyme 2, NAD(+)-dependent, mitochondrial [Source:HGNC Symbol;Acc:6984]	cg06519279, cg06903831, cg05746288, cg20227886, cg07262585, cg00264380

## Sheet: niaaaascore_endo_promoters_DG
ensembl_gene_id	logFC	AveExpr	t	P.Value	adj.P.Val	B	external_gene_name	gene_biotype	description	cpg
ENSG00000048544	-0.739475	1.31151e-13	-4.66189	3.99671e-05	0.0446182	2.0905	MRPS10	protein_coding	mitochondrial ribosomal protein S10 [Source:HGNC Symbol;Acc:14502]	cg22847579, cg13713450, cg01092361, cg10382835, cg09487570, cg21869061
ENSG00000049883	-0.7278	-1.01639e-12	-4.5903	4.97228e-05	0.0446182	1.89771	PTCD2	protein_coding	pentatricopeptide repeat domain 2 [Source:HGNC Symbol;Acc:25734]	cg04527989, cg06906951, cg17200460, cg26074148, cg18247650, cg16793150, cg03328650, cg18256387, cg27130242, cg19812495, cg16593646, cg24165667, cg05903630, cg16666560
ENSG00000108639	-0.727015	4.34888e-13	-4.6985	3.57357e-05	0.0446182	2.18928	SYNGR2	protein_coding	synaptogyrin 2 [Source:HGNC Symbol;Acc:11499]	cg07822859, cg23668057, cg02220125, cg15555014, cg10452801
ENSG00000069329	-0.70444	-5.22881e-13	-4.75367	3.01802e-05	0.0446182	2.33841	VPS35	protein_coding	vacuolar protein sorting 35 homolog (S. cerevisiae) [Source:HGNC Symbol;Acc:13487]	cg13448401, cg10244268, cg13018026, cg04021430, cg25325612, cg03639675, cg19458274, cg09238957, cg05598205, cg06250734, cg07368544, cg08124804, cg21451496, cg00589283, cg04863888, cg03284853, cg12994818
ENSG00000055483	-0.693105	6.92293e-11	-4.46113	7.3609e-05	0.0446182	1.55143	USP36	protein_coding	ubiquitin specific peptidase 36 [Source:HGNC Symbol;Acc:20062]	cg10833826, cg27021056, cg06896906, cg05870742, cg00516870
ENSG00000178531	-0.690242	-1.21285e-12	-4.49548	6.63319e-05	0.0446182	1.64331	CTXN1	protein_coding	cortexin 1 [Source:HGNC Symbol;Acc:31108]	cg09990919, cg12953096, cg23404573, cg23095776, cg02267698, cg00466492, cg12046888, cg06555246, cg19458602, cg10709671
ENSG00000180440	-0.687975	-5.90701e-11	-4.51857	6.18429e-05	0.0446182	1.70516	SERTM1	protein_coding	serine-rich and transmembrane domain containing 1 [Source:HGNC Symbol;Acc:33792]	cg25578773, cg15933705, cg18401406, cg17906786, cg09700683, cg03804213, cg09907509, cg06639332, cg17934871
ENSG00000170075	-0.683402	4.07601e-10	-4.76289	2.93388e-05	0.0446182	2.36336	GPR37L1	protein_coding	G protein-coupled receptor 37 like 1 [Source:HGNC Symbol;Acc:14923]	cg27450557, cg00921097, cg18173859, cg02848961, cg13300939, cg17219660, cg02124912, cg27313021, cg15096829, cg02751839, cg16257215
ENSG00000032444	-0.682696	-5.92768e-13	-4.26276	0.000133786	0.0446182	1.02421	PNPLA6	protein_coding	patatin-like phospholipase domain containing 6 [Source:HGNC Symbol;Acc:16268]	cg13721800, cg00038167, cg26313152, cg09554789, cg04522694, cg24111008, cg00031443, cg15421430, cg00098239
ENSG00000101361	-0.678411	2.28019e-10	-4.52118	6.13552e-05	0.0446182	1.71215	NOP56	protein_coding	NOP56 ribonucleoprotein [Source:HGNC Symbol;Acc:15911]	cg26011437, cg26132853, cg19734087, cg09045249, cg16160867, cg13115617, cg08563487, cg14542207, cg01629329
ENSG00000100055	-0.663558	8.42553e-13	-4.42464	8.2199e-05	0.0446182	1.45401	CYTH4	protein_coding	cytohesin 4 [Source:HGNC Symbol;Acc:9505]	cg05259765, cg05334842, cg15795871, cg24504388, cg09085439, cg15928294, cg21736592, cg10268711, cg15348974
ENSG00000131323	-0.659554	6.46358e-13	-4.22725	0.00014878	0.0446182	0.930508	TRAF3	protein_coding	TNF receptor-associated factor 3 [Source:HGNC Symbol;Acc:12033]	cg10326904, cg23795450, cg09991769, cg19414123, cg10807698, cg06588247
ENSG00000268614	-0.658323	-5.54377e-13	-4.03515	0.000263218	0.0471113	0.427633	CTD-2207O23.10	protein_coding		cg13721800, cg00038167, cg26313152, cg09554789, cg04522694
ENSG00000077254	-0.655274	-5.59947e-11	-4.00189	0.000290319	0.0472661	0.341325	USP33	protein_coding	ubiquitin specific peptidase 33 [Source:HGNC Symbol;Acc:20059]	cg24947394, cg00576259, cg03582761, cg07647598, cg04072680, cg20857162
ENSG00000182606	-0.651787	6.36516e-13	-4.308	0.000116812	0.0446182	1.1439	TRAK1	protein_coding	trafficking protein, kinesin binding 1 [Source:HGNC Symbol;Acc:29947]	cg24985756, cg09662571
ENSG00000099617	-0.64216	-1.32395e-13	-4.8132	2.51407e-05	0.0446182	2.49964	EFNA2	protein_coding	ephrin-A2 [Source:HGNC Symbol;Acc:3222]	cg23650249, cg00758234, cg11885098, cg01919916, cg13655893, cg24151548, cg23456306
ENSG00000160953	-0.64216	-1.32395e-13	-4.8132	2.51407e-05	0.0446182	2.49964	MUM1	protein_coding	melanoma associated antigen (mutated) 1 [Source:HGNC Symbol;Acc:29641]	cg23650249, cg00758234, cg11885098, cg01919916, cg13655893, cg24151548, cg23456306
ENSG00000244274	-0.634287	2.95452e-13	-4.41504	8.46174e-05	0.0446182	1.42842	DBNDD2	protein_coding	dysbindin (dystrobrevin binding protein 1) domain containing 2 [Source:HGNC Symbol;Acc:15881]	cg21482942, cg09039664, cg12798097, cg24159670, cg15925107, cg21553695, cg11257363, cg02692355, cg13421111, cg05457514, cg01373262, cg18500556, cg07820310, cg25418777, cg07277624
ENSG00000133895	-0.633394	-3.50363e-11	-3.99188	0.000299002	0.0472661	0.315376	MEN1	protein_coding	multiple endocrine neoplasia I [Source:HGNC Symbol;Acc:7010]	cg22718071, cg13596520, cg18064219, cg23222197, cg06130144, cg16668394, cg03115192, cg09343150, cg23203302, cg14732852
ENSG00000163541	-0.631744	-1.45409e-10	-4.35139	0.000102524	0.0446182	1.25902	SUCLG1	protein_coding	succinate-CoA ligase, alpha subunit [Source:HGNC Symbol;Acc:11449]	cg17368276, cg19410845, cg05500549, cg14947814
ENSG00000203618	-0.6279	-6.98369e-13	-3.78245	0.000550684	0.0498624	-0.221755	GP1BB	protein_coding	glycoprotein Ib (platelet), beta polypeptide [Source:HGNC Symbol;Acc:4440]	cg20193802, cg05726109, cg03970899, cg07335265, cg27525756, cg23032661, cg24580398, cg24122050, cg02357751, cg23787873
ENSG00000103546	-0.627076	1.04514e-12	-4.50263	6.49075e-05	0.0446182	1.66247	SLC6A2	protein_coding	solute carrier family 6 (neurotransmitter transporter), member 2 [Source:HGNC Symbol;Acc:11048]	cg11413593, cg02652273, cg11282495, cg24261673, cg14112935, cg07158132, cg26668679, cg27047406, cg20325131, cg10362591
ENSG00000119048	-0.626051	7.63343e-12	-4.18759	0.00016748	0.0446956	0.8261	UBE2B	protein_coding	ubiquitin-conjugating enzyme E2B [Source:HGNC Symbol;Acc:12473]	cg09801700, cg18185885, cg04298242, cg06957820, cg11781344, cg09514527, cg05675008, cg01230929, cg18328404, cg00943950, cg12825946, cg15533182, cg04983925
ENSG00000187446	-0.622078	-4.11262e-13	-3.82431	0.000487824	0.0494573	-0.115258	CHP1	protein_coding	calcineurin-like EF-hand protein 1 [Source:HGNC Symbol;Acc:17433]	cg04352411, cg19886951, cg00751156, cg25129384, cg15827677, cg20315346, cg01851230, cg11445122, cg04140104, cg09618735, cg06152151, cg10130180, cg09370442, cg01142576, cg06289967
ENSG00000139899	-0.620205	-4.56673e-11	-3.92973	0.000358798	0.0478764	0.154902	CBLN3	protein_coding	cerebellin 3 precursor [Source:HGNC Symbol;Acc:20146]	cg13105904, cg25267128, cg19743789, cg23632528
ENSG00000043462	-0.619358	4.95895e-13	-3.80747	0.000512223	0.0494573	-0.158148	LCP2	protein_coding	lymphocyte cytosolic protein 2 (SH2 domain containing leukocyte protein of 76kDa) [Source:HGNC Symbol;Acc:6529]	cg11528914, cg09451413, cg09672233, cg04167833, cg08670465, cg03623277, cg23573995, cg06360505, cg02676052
ENSG00000180316	-0.60764	-6.48458e-14	-4.06399	0.000241728	0.0471113	0.502663	PNPLA1	protein_coding	patatin-like phospholipase domain containing 1 [Source:HGNC Symbol;Acc:21246]	cg16366066, cg04765195, cg03726060, cg00296779
ENSG00000104818	-0.606853	7.58042e-13	-4.11179	0.000209826	0.0468211	0.627379	CGB2	protein_coding	chorionic gonadotropin, beta polypeptide 2 [Source:HGNC Symbol;Acc:16722]	cg11177404, cg22360284
ENSG00000159189	-0.602514	-2.19789e-10	-3.91801	0.000371313	0.0478764	0.124734	C1QC	protein_coding	complement component 1, q subcomponent, C chain [Source:HGNC Symbol;Acc:1245]	cg17097874, cg23676784, cg26928911, cg01740960, cg11393848, cg25882380, cg17104151, cg00136477
ENSG00000141458	-0.601595	-1.48196e-10	-5.04818	1.21835e-05	0.0446182	3.13858	NPC1	protein_coding	Niemann-Pick disease, type C1 [Source:HGNC Symbol;Acc:7897]	cg16882097, cg06830800, cg10461980
ENSG00000137807	-0.596468	-3.31852e-13	-3.82998	0.000479858	0.0494573	-0.100786	KIF23	protein_coding	kinesin family member 23 [Source:HGNC Symbol;Acc:6392]	cg12994632, cg03427193, cg00910138, cg00126739, cg05717833, cg02714566, cg06869971, cg01059824, cg15465548, cg08817171, cg16587794, cg24170947, cg05749577, cg01906442
ENSG00000145247	-0.59592	9.28887e-13	-3.90656	0.000383944	0.0479691	0.0953032	OCIAD2	protein_coding	OCIA domain containing 2 [Source:HGNC Symbol;Acc:28685]	cg04961553, cg24308654, cg00332212, cg23545105, cg10465672, cg26731119, cg08942875, cg18453880, cg10150421, cg26134090, cg13841742, cg10844938, cg25693920
ENSG00000187609	-0.595146	4.80754e-11	-4.80242	2.59868e-05	0.0446182	2.47043	EXD3	protein_coding	exonuclease 3'-5' domain containing 3 [Source:HGNC Symbol;Acc:26023]	cg02099006, cg25645832, cg13377354, cg04837071, cg03383434
ENSG00000134453	-0.590125	-1.75709e-10	-4.53219	5.93371e-05	0.0446182	1.74168	RBM17	protein_coding	RNA binding motif protein 17 [Source:HGNC Symbol;Acc:16944]	cg12547575, cg00242839, cg15953921, cg23335269, cg22860891, cg13937608
ENSG00000143889	-0.590074	8.58845e-11	-4.08022	0.000230403	0.0471113	0.54494	HNRNPLL	protein_coding	heterogeneous nuclear ribonucleoprotein L-like [Source:HGNC Symbol;Acc:25127]	cg00189117, cg03022266, cg09528747, cg06756514, cg17308407, cg18107006, cg02565468
ENSG00000225362	-0.588883	1.2496e-12	-3.9431	0.000345022	0.0478764	0.189357	CT62	protein_coding	cancer/testis antigen 62 [Source:HGNC Symbol;Acc:27286]	cg00316759, cg13785883, cg18088653, cg04988206, cg22253838, cg13125884, cg18581173, cg04963480, cg02694099
ENSG00000149781	-0.588278	1.33799e-12	-4.20861	0.000157298	0.0446182	0.881407	FERMT3	protein_coding	fermitin family member 3 [Source:HGNC Symbol;Acc:23151]	cg14654385, cg03045038, cg18921653, cg22056218, cg25338707, cg12005186, cg06385449, cg09302355, cg07682037, cg16289449, cg24088438
ENSG00000100564	-0.584587	9.49747e-11	-4.00762	0.00028547	0.0472661	0.356159	PIGH	protein_coding	phosphatidylinositol glycan anchor biosynthesis, class H [Source:HGNC Symbol;Acc:8964]	cg23002758, cg21489382, cg08186508, cg19630102, cg12648263, cg10774018, cg12575181, cg16332075
ENSG00000172738	-0.584266	-1.0211e-12	-4.63983	4.27527e-05	0.0446182	2.03103	TMEM217	protein_coding	transmembrane protein 217 [Source:HGNC Symbol;Acc:21238]	cg08713367, cg19317871, cg11301416, cg12118863, cg14414819, cg04248573, cg04815396, cg15890292, cg00480799
ENSG00000153246	-0.581983	2.17537e-13	-4.42983	8.092e-05	0.0446182	1.46785	PLA2R1	protein_coding	phospholipase A2 receptor 1, 180kDa [Source:HGNC Symbol;Acc:9042]	cg14584448, cg22279027, cg10825876, cg26873705, cg25997500, cg15703221, cg11228250, cg12991125, cg20257553, cg24235037, cg17998522
ENSG00000120937	-0.581383	6.84518e-13	-4.33037	0.000109218	0.0446182	1.20321	NPPB	protein_coding	natriuretic peptide B [Source:HGNC Symbol;Acc:7940]	cg24697075, cg14506552, cg17641943, cg00831929, cg26614504, cg13885623, cg06579118, cg01807377, cg04779720, cg05757654, cg16168848, cg22927043, cg08062194
ENSG00000205363	-0.581294	-6.63895e-11	-4.82907	2.39441e-05	0.0446182	2.54266	C15orf59	protein_coding	chromosome 15 open reading frame 59 [Source:HGNC Symbol;Acc:33753]	cg08484934, cg23969342, cg20596493, cg15865436
ENSG00000176171	-0.581279	1.84542e-10	-4.1181	0.000205932	0.0467453	0.643892	BNIP3	protein_coding	BCL2/adenovirus E1B 19kDa interacting protein 3 [Source:HGNC Symbol;Acc:1084]	cg06082745, cg07288471, cg26685590, cg11197015, cg02886408, cg21762589, cg02835981, cg27353308
ENSG00000222000	-0.579986	-2.75533e-11	-4.60313	4.78167e-05	0.0446182	1.93222	AC092675.3	protein_coding	Uncharacterized protein [Source:UniProtKB/TrEMBL;Acc:B8ZZY5]	cg22408697
ENSG00000188483	-0.57964	9.44347e-12	-4.40471	8.73e-05	0.0446182	1.40087	IER5L	protein_coding	immediate early response 5-like [Source:HGNC Symbol;Acc:23679]	cg03612602, cg13109865, cg06599011, cg09774363, cg02068689
ENSG00000150907	-0.578851	-3.18374e-11	-4.99612	1.43103e-05	0.0446182	2.99672	FOXO1	protein_coding	forkhead box O1 [Source:HGNC Symbol;Acc:3819]	cg21216204, cg05073845, cg01885050, cg14954044, cg03839252, cg15517847, cg19207581, cg03785281, cg26611683, cg02202169
ENSG00000130713	-0.578057	8.44408e-13	-4.29745	0.000120571	0.0446182	1.11595	EXOSC2	protein_coding	exosome component 2 [Source:HGNC Symbol;Acc:17097]	cg02755759, cg14614094, cg20046611, cg05749985, cg14079578, cg05847595, cg06219427, cg13791827, cg16799583, cg14638609
ENSG00000175764	-0.577327	1.0818e-13	-4.39007	9.12434e-05	0.0446182	1.36188	TTLL11	protein_coding	tubulin tyrosine ligase-like family, member 11 [Source:HGNC Symbol;Acc:18113]	cg16478355, cg14541616, cg06062490, cg02210780, cg27218220
ENSG00000172551	-0.576806	-1.06711e-10	-4.2276	0.000148627	0.0446182	0.931419	MUCL1	protein_coding	mucin-like 1 [Source:HGNC Symbol;Acc:30588]	cg22805078, cg17417449
ENSG00000134539	-0.575357	1.2405e-13	-5.18985	7.85582e-06	0.0446182	3.52527	KLRD1	protein_coding	killer cell lectin-like receptor subfamily D, member 1 [Source:HGNC Symbol;Acc:6378]	cg07697100
ENSG00000115825	-0.575137	1.59602e-12	-4.49707	6.60121e-05	0.0446182	1.64758	PRKD3	protein_coding	protein kinase D3 [Source:HGNC Symbol;Acc:9408]	cg02473084, cg14079149, cg19911844, cg03736472, cg24826988, cg16716968, cg16970667, cg26827737, cg04696149
ENSG00000137691	-0.56964	-2.52104e-13	-3.87712	0.000418383	0.0491811	0.0197475	C11orf70	protein_coding	chromosome 11 open reading frame 70 [Source:HGNC Symbol;Acc:28188]	cg10457069, cg01116142, cg17660384, cg15071611, cg00202702, cg01419757, cg05892674, cg20346726, cg19809039
ENSG00000163788	-0.567912	-6.70543e-11	-4.1227	0.00020314	0.0466478	0.655923	SNRK	protein_coding	SNF related kinase [Source:HGNC Symbol;Acc:30598]	cg12645526, cg20450997, cg07640412, cg04008913, cg20352749, cg20619347, cg18129648, cg19868314, cg16793043, cg07697522
ENSG00000169180	-0.566382	-2.19537e-12	-4.24208	0.000142329	0.0446182	0.969605	XPO6	protein_coding	exportin 6 [Source:HGNC Symbol;Acc:19733]	cg08495403, cg26512406, cg11766827, cg09101614, cg01327474, cg00848245, cg21844961, cg20888197
ENSG00000173080	-0.565481	5.17613e-13	-4.24321	0.000141848	0.0446182	0.972591	RXFP4	protein_coding	relaxin/insulin-like family peptide receptor 4 [Source:HGNC Symbol;Acc:14666]	cg25214914, cg21284779, cg04233230, cg22863889, cg08403419
ENSG00000151491	-0.565232	-1.72301e-10	-4.83697	2.33696e-05	0.0446182	2.5641	EPS8	protein_coding	epidermal growth factor receptor pathway substrate 8 [Source:HGNC Symbol;Acc:3420]	cg15336585, cg01868559, cg26991024, cg13903460, cg07111599, cg08180934, cg26167861, cg20923047
ENSG00000138772	-0.562517	-2.91527e-13	-4.10932	0.000211368	0.0468211	0.620927	ANXA3	protein_coding	annexin A3 [Source:HGNC Symbol;Acc:541]	cg01807770, cg19631365, cg12225685, cg10616442, cg19069553, cg06964816, cg19965948, cg26656300, cg26919459
ENSG00000116922	-0.561268	-1.82491e-11	-4.32085	0.000112388	0.0446182	1.17796	C1orf109	protein_coding	chromosome 1 open reading frame 109 [Source:HGNC Symbol;Acc:26039]	cg14522793, cg12751733, cg18172330, cg16341373, cg27170383
ENSG00000075142	-0.560504	3.22812e-13	-3.83574	0.0004719	0.0494573	-0.0860871	SRI	protein_coding	sorcin [Source:HGNC Symbol;Acc:11292]	cg08160526
ENSG00000169575	-0.55907	1.42865e-12	-3.82797	0.00048266	0.0494573	-0.105904	VPREB1	protein_coding	pre-B lymphocyte 1 [Source:HGNC Symbol;Acc:12709]	cg01891260, cg04776489, cg01284527, cg25330366, cg18441959
ENSG00000129467	-0.558677	-2.63335e-14	-4.64583	4.19761e-05	0.0446182	2.04721	ADCY4	protein_coding	adenylate cyclase 4 [Source:HGNC Symbol;Acc:235]	cg16761581, cg23179456, cg13631572, cg25556905, cg12265829, cg21284733, cg05031016, cg14287235, cg19646112, cg05670602, cg05185634, cg00951869, cg05967651
ENSG00000147889	-0.557723	-1.02991e-12	-3.91411	0.000375571	0.0478764	0.114704	CDKN2A	protein_coding	cyclin-dependent kinase inhibitor 2A [Source:HGNC Symbol;Acc:1787]	cg00587003, cg05303981, cg00718440, cg21004841, cg10848754, cg14430974, cg14069088
ENSG00000136238	-0.557354	-1.30274e-10	-4.23979	0.000143306	0.0446182	0.963569	RAC1	protein_coding	ras-related C3 botulinum toxin substrate 1 (rho family, small GTP binding protein Rac1) [Source:HGNC Symbol;Acc:9801]	cg13226597, cg18404925, cg04763340, cg00784357, cg10784837, cg10451401, cg05725797, cg06200611, cg08595102
ENSG00000166226	-0.556203	-4.39843e-13	-3.91008	0.000380021	0.0478764	0.10434	CCT2	protein_coding	chaperonin containing TCP1, subunit 2 (beta) [Source:HGNC Symbol;Acc:1615]	cg14057434, cg14166992, cg20224311, cg20745652, cg24635866, cg06412252, cg18262805, cg15810031, cg02778009, cg16544548, cg05062047
ENSG00000108312	-0.555629	-6.10966e-14	-4.34275	0.000105226	0.0446182	1.23607	UBTF	protein_coding	upstream binding transcription factor, RNA polymerase I [Source:HGNC Symbol;Acc:12511]	cg25509822, cg24066677, cg04378440, cg06376161, cg08903019
ENSG00000168071	-0.55443	6.87271e-13	-4.25988	0.000134946	0.0446182	1.01659	CCDC88B	protein_coding	coiled-coil domain containing 88B [Source:HGNC Symbol;Acc:26757]	cg24580001, cg20975835, cg07884764, cg22663489
ENSG00000084234	-0.554376	2.47687e-10	-4.15943	0.000182131	0.0452021	0.752159	APLP2	protein_coding	amyloid beta (A4) precursor-like protein 2 [Source:HGNC Symbol;Acc:598]	cg09693101, cg01738638, cg10882227, cg00982433
ENSG00000257218	-0.551179	-7.75796e-13	-4.15877	0.000182493	0.0452021	0.750408	GATC	protein_coding	glutamyl-tRNA(Gln) amidotransferase, subunit C [Source:HGNC Symbol;Acc:25068]	cg08573334, cg13701873, cg25053891, cg09890214, cg27486582, cg20039944, cg14699616, cg17217490, cg25296939, cg24349781, cg17905786, cg15641062, cg11006622, cg24309414, cg08923060
ENSG00000181467	-0.548808	-7.36118e-14	-4.22877	0.000148107	0.0446182	0.93451	RAP2B	protein_coding	RAP2B, member of RAS oncogene family [Source:HGNC Symbol;Acc:9862]	cg23078896, cg02584320, cg13273097, cg03681094, cg20555138, cg01959106, cg08522257
ENSG00000164691	-0.546737	4.16701e-13	-3.80252	0.000519621	0.0494573	-0.170747	TAGAP	protein_coding	T-cell activation RhoGTPase activating protein [Source:HGNC Symbol;Acc:15669]	cg05262335, cg12934646, cg05697870
ENSG00000030419	-0.545754	-1.47655e-10	-4.2491	0.000139369	0.0446182	0.988141	IKZF2	protein_coding	IKAROS family zinc finger 2 (Helios) [Source:HGNC Symbol;Acc:13177]	cg06426838
ENSG00000183763	-0.545201	-1.08974e-12	-4.39581	8.96773e-05	0.0446182	1.37716	TRAIP	protein_coding	TRAF interacting protein [Source:HGNC Symbol;Acc:30764]	cg06615610, cg14519125, cg01090445, cg10625578, cg00998813, cg25928448, cg27233566, cg01598046, cg01821557, cg18569182, cg11525405
ENSG00000166441	-0.541484	-8.29827e-11	-5.01824	1.3365e-05	0.0446182	3.05698	RPL27A	protein_coding	ribosomal protein L27a [Source:HGNC Symbol;Acc:10329]	cg19071237, cg21975390, cg16518015, cg14645995, cg02171008, cg17308151, cg03204900, cg09828998, cg13838528
ENSG00000138758	-0.540295	2.13682e-10	-4.22165	0.000151291	0.0446182	0.915747	2022-09-11	protein_coding	septin 11 [Source:HGNC Symbol;Acc:25589]	cg02876925, cg16733993, cg09691861, cg11287388, cg23978161, cg00899086
ENSG00000175866	-0.538826	1.29294e-10	-4.71863	3.36004e-05	0.0446182	2.24366	BAIAP2	protein_coding	BAI1-associated protein 2 [Source:HGNC Symbol;Acc:947]	cg17978283, cg10637425, cg27141898, cg01573955, cg17050724, cg05612656, cg14312959, cg19671849
ENSG00000134690	-0.53836	-1.09245e-10	-4.03699	0.000261799	0.0471113	0.432394	CDCA8	protein_coding	cell division cycle associated 8 [Source:HGNC Symbol;Acc:14629]	cg06917450, cg22449745, cg14522793, cg12751733, cg18172330, cg16341373, cg27170383
ENSG00000255713	-0.53722	4.42907e-11	-4.12059	0.00020442	0.0466704	0.650386	OR4D2	protein_coding	olfactory receptor, family 4, subfamily D, member 2 [Source:HGNC Symbol;Acc:8294]	cg08200621
ENSG00000102974	-0.534304	-6.60829e-13	-3.95444	0.000333748	0.0478764	0.218596	CTCF	protein_coding	CCCTC-binding factor (zinc finger protein) [Source:HGNC Symbol;Acc:13723]	cg23858565, cg07967402, cg08324636, cg06241380, cg10218542, cg13932945, cg10481400
ENSG00000099804	-0.532271	7.60948e-11	-4.07482	0.000234108	0.0471113	0.530883	CDC34	protein_coding	cell division cycle 34 [Source:HGNC Symbol;Acc:1734]	cg11445483, cg14423541, cg15633375
ENSG00000077458	-0.531797	1.89462e-11	-3.91238	0.000377472	0.0478764	0.11026	FAM76B	protein_coding	family with sequence similarity 76, member B [Source:HGNC Symbol;Acc:28492]	cg04303269, cg18394519, cg13531268, cg27145422, cg25622487, cg19512021
ENSG00000130714	-0.529251	3.98707e-11	-4.43329	8.00777e-05	0.0446182	1.47709	POMT1	protein_coding	protein-O-mannosyltransferase 1 [Source:HGNC Symbol;Acc:9202]	cg13751330, cg00596751, cg14403594, cg27024922, cg01754013, cg04981414, cg19022780
ENSG00000054179	-0.526702	-9.4073e-11	-4.22889	0.000148054	0.0446182	0.934823	ENTPD2	protein_coding	ectonucleoside triphosphate diphosphohydrolase 2 [Source:HGNC Symbol;Acc:3364]	cg13247581, cg25483003, cg04823796, cg13981310, cg14295062, cg14044120
ENSG00000184459	-0.524594	3.66694e-13	-4.65505	4.0811e-05	0.0446182	2.07206	BPIFC	protein_coding	BPI fold containing family C [Source:HGNC Symbol;Acc:16503]	cg11495812, cg05973279, cg25722772
ENSG00000154856	-0.522018	-4.07763e-12	-4.51989	6.15964e-05	0.0446182	1.70869	APCDD1	protein_coding	adenomatosis polyposis coli down-regulated 1 [Source:HGNC Symbol;Acc:15718]	cg25611723, cg25363085, cg22155490, cg01140899, cg01499217, cg05627083, cg24704123
ENSG00000126882	-0.521585	-1.52891e-10	-4.41208	8.5379e-05	0.0446182	1.42051	FAM78A	protein_coding	family with sequence similarity 78, member A [Source:HGNC Symbol;Acc:25465]	cg17936488, cg27163099, cg09374774, cg24303394, cg17232003
ENSG00000104763	-0.516022	-1.98696e-11	-4.02567	0.000270681	0.0471281	0.403008	ASAH1	protein_coding	N-acylsphingosine amidohydrolase (acid ceramidase) 1 [Source:HGNC Symbol;Acc:735]	cg10583499, cg17095476, cg17044611, cg16253203, cg06865273, cg24465448, cg19938277, cg13563405, cg09582310, cg22061769, cg18929511, cg04912297, cg12052340
ENSG00000167930	-0.515655	4.20667e-11	-3.78247	0.000550655	0.0498624	-0.221709	ITFG3	protein_coding	integrin alpha FG-GAP repeat containing 3 [Source:HGNC Symbol;Acc:14163]	cg04321558, cg08789383, cg26887465, cg26762198, cg24005383, cg08899291
ENSG00000172831	-0.515446	-1.27056e-10	-4.06481	0.000241143	0.0471113	0.504796	CES2	protein_coding	carboxylesterase 2 [Source:HGNC Symbol;Acc:1864]	cg02294874, cg24179591, cg01328416, cg21112925, cg04039667, cg01709119, cg05456022, cg09704584, cg03997764, cg17773972, cg03570976, cg23425081, cg01920373
ENSG00000198324	-0.514803	5.63663e-11	-3.83397	0.000474326	0.0494573	-0.0905937	FAM109A	protein_coding	family with sequence similarity 109, member A [Source:HGNC Symbol;Acc:26509]	cg10361696, cg10003267, cg25640615, cg19186435, cg19364879, cg17456749, cg25476221, cg24530795, cg10833066, cg06898080, cg23098621
ENSG00000198909	-0.514394	-2.55648e-11	-4.06394	0.000241765	0.0471113	0.502527	MAP3K3	protein_coding	mitogen-activated protein kinase kinase kinase 3 [Source:HGNC Symbol;Acc:6855]	cg15793197, cg18747420, cg26324973, cg13801946, cg10535017, cg03376183, cg24777868
ENSG00000010803	-0.513913	-3.10387e-13	-4.7438	3.11069e-05	0.0446182	2.31172	SCMH1	protein_coding	sex comb on midleg homolog 1 (Drosophila) [Source:HGNC Symbol;Acc:19003]	cg15551144, cg22491976, cg14498674, cg02240315, cg26065580, cg11062515, cg03387723
ENSG00000010017	-0.513184	2.64213e-11	-4.21355	0.000154998	0.0446182	0.894397	RANBP9	protein_coding	RAN binding protein 9 [Source:HGNC Symbol;Acc:13727]	cg07181175, cg14196143, cg24858738, cg09821533, cg11102376, cg16269002
ENSG00000160683	-0.512933	1.85789e-12	-3.91131	0.000378654	0.0478764	0.10751	CXCR5	protein_coding	chemokine (C-X-C motif) receptor 5 [Source:HGNC Symbol;Acc:1060]	cg16623134, cg01257799, cg12678834, cg24171547, cg16235962, cg08527463, cg04625873, cg26164712, cg16280667
ENSG00000110514	-0.512132	7.18871e-13	-3.9477	0.000340408	0.0478764	0.201205	MADD	protein_coding	MAP-kinase activating death domain [Source:HGNC Symbol;Acc:6766]	cg27428714, cg18494545, cg12195149, cg17461972, cg19126615, cg25885803, cg26365553, cg23844623, cg24251890, cg14178696, cg24099544
ENSG00000166507	-0.511859	-1.65792e-11	-4.14232	0.00019164	0.045492	0.707292	NDST2	protein_coding	N-deacetylase/N-sulfotransferase (heparan glucosaminyl) 2 [Source:HGNC Symbol;Acc:7681]	cg08788576, cg11993300, cg08278991, cg21963178, cg16540259, cg21750458
ENSG00000136156	-0.510732	2.32648e-11	-4.00836	0.000284848	0.0472661	0.358078	ITM2B	protein_coding	integral membrane protein 2B [Source:HGNC Symbol;Acc:6174]	cg03511159, cg04657044, cg10962336, cg19716013, cg04217178, cg12410014, cg05714563, cg14893690, cg15064916, cg14925260, cg19154858
ENSG00000115255	-0.510362	-1.37237e-10	-4.03371	0.00026434	0.0471113	0.423887	REEP6	protein_coding	receptor accessory protein 6 [Source:HGNC Symbol;Acc:30078]	cg18639142, cg15473028, cg00353411, cg23284099, cg11843700, cg07453218, cg26260201, cg03479529, cg08610201, cg22910715, cg13970591
ENSG00000129465	-0.510206	8.94825e-13	-3.78862	0.000540941	0.0494573	-0.206075	RIPK3	protein_coding	receptor-interacting serine-threonine kinase 3 [Source:HGNC Symbol;Acc:10021]	cg13066043, cg13050240, cg20822579, cg17413439, cg20038493, cg13583230, cg10431604, cg27599271, cg10318258, cg27175788
ENSG00000173065	-0.510175	-6.10659e-11	-3.95516	0.000333039	0.0478764	0.220469	FAM222B	protein_coding	family with sequence similarity 222, member B [Source:HGNC Symbol;Acc:25563]	cg06248182, cg07175110, cg16075903, cg09913796, cg26887302, cg07776409, cg20636580, cg06130277, cg21069922, cg02579457
ENSG00000128602	-0.50942	1.15381e-10	-4.09868	0.00021814	0.0471113	0.593135	SMO	protein_coding	smoothened, frizzled family receptor [Source:HGNC Symbol;Acc:11119]	cg00082476, cg06770677, cg04478795, cg13567541, cg13971154, cg19015909, cg00405843, cg26164681, cg21913630
ENSG00000091542	-0.508371	-9.48069e-11	-4.26766	0.000131836	0.0446182	1.03716	ALKBH5	protein_coding	alkB, alkylation repair homolog 5 (E. coli) [Source:HGNC Symbol;Acc:25996]	cg09477224, cg08537768, cg22854480, cg11393511, cg14515250, cg04904530, cg09745160, cg17865108, cg22247039, cg17468553
ENSG00000103066	-0.507839	1.29273e-12	-3.82586	0.000485629	0.0494573	-0.111294	PLA2G15	protein_coding	phospholipase A2, group XV [Source:HGNC Symbol;Acc:17163]	cg26843401, cg22379719, cg07093942, cg19105690, cg10865431, cg01186217, cg06647218, cg04353881, cg03677675, cg21509097
ENSG00000263053	-0.507346	1.73896e-10	-4.36347	9.88624e-05	0.0446182	1.29111	RP11-1055B8.6	protein_coding	Uncharacterized protein [Source:UniProtKB/TrEMBL;Acc:J3QLH5]	cg20140052, cg03573861, cg20877627, cg21487261, cg04515583, cg01439340, cg20094282
ENSG00000196498	-0.507214	-1.13566e-10	-4.65113	4.13033e-05	0.0446182	2.06148	NCOR2	protein_coding	nuclear receptor corepressor 2 [Source:HGNC Symbol;Acc:7673]	cg19895345, cg04829186
ENSG00000151893	-0.506833	1.23958e-10	-3.95842	0.000329875	0.0478764	0.22887	CACUL1	protein_coding	CDK2-associated, cullin domain 1 [Source:HGNC Symbol;Acc:23727]	cg00169917, cg25323008, cg16851265, cg09536984, cg23107754, cg12380209, cg25205705, cg03567706
ENSG00000100307	-0.506184	-1.34978e-10	-4.44711	7.67988e-05	0.0446182	1.51399	CBX7	protein_coding	chromobox homolog 7 [Source:HGNC Symbol;Acc:1557]	cg22268271, cg16354027, cg01525244, cg10339854, cg02523424, cg21670631, cg18055258, cg27062573, cg11724393
ENSG00000107020	-0.504266	-1.74661e-11	-4.22645	0.000149139	0.0446182	0.928382	PLGRKT	protein_coding	plasminogen receptor, C-terminal lysine transmembrane protein [Source:HGNC Symbol;Acc:23633]	cg13811368, cg09394261, cg23367913, cg08256661, cg16051589, cg12273426, cg02410359
ENSG00000154258	-0.501307	8.36989e-13	-4.30507	0.000117844	0.0446182	1.13614	ABCA9	protein_coding	ATP-binding cassette, sub-family A (ABC1), member 9 [Source:HGNC Symbol;Acc:39]	cg22093121, cg01517431
ENSG00000186432	-0.499004	8.83461e-11	-4.71681	3.37874e-05	0.0446182	2.23876	KPNA4	protein_coding	karyopherin alpha 4 (importin alpha 3) [Source:HGNC Symbol;Acc:6397]	cg19459508, cg00608006, cg15062281, cg18987683, cg18004778, cg08376191, cg07294177, cg17414580, cg26503323, cg05147070, cg14315863, cg04849788, cg18996776, cg05068548
ENSG00000122068	-0.498128	4.61823e-11	-4.71239	3.42484e-05	0.0446182	2.2268	FYTTD1	protein_coding	forty-two-three domain containing 1 [Source:HGNC Symbol;Acc:25407]	cg24892230, cg17555712, cg10624175, cg12659159, cg13526981, cg22918288, cg12905873, cg01723598, cg09479632
ENSG00000188976	-0.497652	9.91804e-11	-4.26304	0.000133672	0.0446182	1.02495	NOC2L	protein_coding	nucleolar complex associated 2 homolog (S. cerevisiae) [Source:HGNC Symbol;Acc:24517]	cg03161767, cg10207527, cg04485075, cg22114309, cg17368944, cg11132698
ENSG00000166788	-0.495616	-7.93139e-11	-4.1059	0.000213523	0.0468528	0.611989	SAAL1	protein_coding	serum amyloid A-like 1 [Source:HGNC Symbol;Acc:25158]	cg11585955, cg11959630, cg09360968, cg21556922, cg23025395, cg12377368, cg21110107, cg01204783
ENSG00000104915	-0.494615	4.56604e-11	-4.21225	0.000155601	0.0446182	0.890974	STX10	protein_coding	syntaxin 10 [Source:HGNC Symbol;Acc:11428]	cg02630704, cg14121862, cg15209945, cg05593471, cg02117828, cg09638793, cg07500976, cg09174357, cg21611145
ENSG00000153207	-0.494487	5.64024e-12	-4.09279	0.000221981	0.0471113	0.577752	AHCTF1	protein_coding	AT hook containing transcription factor 1 [Source:HGNC Symbol;Acc:24618]	cg20518750, cg08938976, cg07507951, cg01566851
ENSG00000140598	-0.493047	-3.3616e-11	-3.96957	0.000319253	0.0475831	0.257682	EFTUD1	protein_coding	elongation factor Tu GTP binding domain containing 1 [Source:HGNC Symbol;Acc:25789]	cg18813078, cg12335136, cg09539045, cg10289966
ENSG00000188659	-0.493047	-3.3616e-11	-3.96957	0.000319253	0.0475831	0.257682	FAM154B	protein_coding	family with sequence similarity 154, member B [Source:HGNC Symbol;Acc:33727]	cg18813078, cg12335136, cg09539045, cg10289966
ENSG00000232850	-0.491214	-1.13099e-10	-4.38105	9.37605e-05	0.0446182	1.33787	AL590708.2	protein_coding		cg13880225, cg14092536, cg10218959, cg21687827, cg13833419, cg24960953
ENSG00000268864	-0.490369	3.98673e-13	-4.00124	0.000290876	0.0472661	0.339637	CTB-167G5.5	protein_coding	Uncharacterized protein [Source:UniProtKB/TrEMBL;Acc:M0QY13]	cg22055513, cg12119625, cg05371599, cg11353792, cg05646541, cg01230207
ENSG00000174136	-0.489807	1.48275e-10	-4.04787	0.000253525	0.0471113	0.460685	RGMB	protein_coding	repulsive guidance molecule family member b [Source:HGNC Symbol;Acc:26896]	cg18104668, cg18503856, cg15072745, cg09226863, cg02075296
ENSG00000127483	-0.489777	-4.03544e-11	-3.87167	0.000425081	0.0492359	0.00577905	HP1BP3	protein_coding	heterochromatin protein 1, binding protein 3 [Source:HGNC Symbol;Acc:24973]	cg05780577, cg26572042
ENSG00000168785	-0.488062	4.90473e-11	-4.464	7.29711e-05	0.0446182	1.55911	TSPAN5	protein_coding	tetraspanin 5 [Source:HGNC Symbol;Acc:17753]	cg03377358, cg04964397, cg22559669, cg13859212
ENSG00000170892	-0.487731	-5.77172e-11	-4.44237	7.79092e-05	0.0446182	1.50132	TSEN34	protein_coding	TSEN34 tRNA splicing endonuclease subunit [Source:HGNC Symbol;Acc:15506]	cg17025287, cg21577705, cg11472093, cg13922166, cg23968678, cg12283674, cg23233673, cg07829321, cg07518035, cg05192108, cg04512704, cg21033010, cg12173535, cg11680855
ENSG00000197183	-0.483624	5.05588e-11	-3.79155	0.00053638	0.0494573	-0.198636	C20orf112	protein_coding	chromosome 20 open reading frame 112 [Source:HGNC Symbol;Acc:16106]	cg06320135, cg14460003, cg09835867, cg21966729, cg21804178
ENSG00000101150	-0.482681	2.16229e-11	-4.34318	0.00010509	0.0446182	1.2372	TPD52L2	protein_coding	tumor protein D52-like 2 [Source:HGNC Symbol;Acc:12007]	cg10996675, cg10797920, cg09306189, cg18233663, cg09655559, cg00499819, cg00577030, cg18488623, cg26147335, cg12933587, cg21870731, cg12626292, cg03381996
ENSG00000184545	-0.482649	-3.93016e-11	-4.74763	3.07441e-05	0.0446182	2.32207	DUSP8	protein_coding	dual specificity phosphatase 8 [Source:HGNC Symbol;Acc:3074]	cg02271621, cg04594090, cg23121547, cg21971035
ENSG00000133313	-0.482203	2.54305e-12	-4.20972	0.00015678	0.0446182	0.884321	CNDP2	protein_coding	CNDP dipeptidase 2 (metallopeptidase M20 family) [Source:HGNC Symbol;Acc:24437]	cg23366119, cg11859220, cg00624834, cg25460935
ENSG00000168137	-0.481924	3.56697e-12	-3.89426	0.000397984	0.0479691	0.0637108	SETD5	protein_coding	SET domain containing 5 [Source:HGNC Symbol;Acc:25566]	cg04382191, cg02504541, cg22172336, cg03954666, cg10663414, cg12817999, cg13814489, cg04398603, cg11660352, cg22811818, cg09453767, cg03549244
ENSG00000063180	-0.481917	-1.85899e-10	-4.16805	0.000177519	0.0452021	0.774772	CA11	protein_coding	carbonic anhydrase XI [Source:HGNC Symbol;Acc:1370]	cg05886150, cg19297234, cg21126163
ENSG00000156735	-0.481751	1.18885e-11	-4.14421	0.000190566	0.045492	0.712248	BAG4	protein_coding	BCL2-associated athanogene 4 [Source:HGNC Symbol;Acc:940]	cg15495039, cg19146456, cg27087572, cg10610778, cg06927863, cg18048544, cg26386464, cg20080761, cg05370861, cg23409476, cg11759446, cg03222257
ENSG00000130707	-0.481392	1.53053e-13	-4.63898	4.28639e-05	0.0446182	2.02874	ASS1	protein_coding	argininosuccinate synthase 1 [Source:HGNC Symbol;Acc:758]	cg08872979, cg02442630, cg06561514, cg22791453, cg09810437, cg23282771, cg17616012, cg14350382, cg11045524
ENSG00000136824	-0.480329	1.53904e-10	-3.87222	0.000424403	0.0492359	0.00718281	SMC2	protein_coding	structural maintenance of chromosomes 2 [Source:HGNC Symbol;Acc:14011]	cg01554064, cg24557627, cg03386580, cg07940903, cg21893220, cg04307263, cg04734572, cg12393533, cg07008840, cg11148251, cg12927315, cg04619245, cg07328495, cg24522173
ENSG00000123349	-0.479995	-6.8921e-11	-4.44648	7.6945e-05	0.0446182	1.51231	PFDN5	protein_coding	prefoldin subunit 5 [Source:HGNC Symbol;Acc:8869]	cg08092863, cg26931488, cg16155747, cg20997463, cg04123044, cg15085223, cg05368089, cg23130686
ENSG00000138293	-0.479659	1.50325e-10	-3.86331	0.000435553	0.0494573	-0.0156205	NCOA4	protein_coding	nuclear receptor coactivator 4 [Source:HGNC Symbol;Acc:7671]	cg09354533, cg23849965, cg04599552, cg06682402, cg22227175
ENSG00000206053	-0.476194	5.53212e-11	-4.24361	0.000141679	0.0446182	0.973645	HN1L	protein_coding	hematological and neurological expressed 1-like [Source:HGNC Symbol;Acc:14137]	cg16587006, cg09916155, cg07655457, cg00702338, cg01601439
ENSG00000115419	-0.47403	3.79462e-11	-4.29941	0.000119864	0.0446182	1.12114	GLS	protein_coding	glutaminase [Source:HGNC Symbol;Acc:4331]	cg15522719, cg26332715, cg21497043, cg16975027
ENSG00000020577	-0.473559	4.8535e-11	-4.45326	7.53834e-05	0.0446182	1.5304	SAMD4A	protein_coding	sterile alpha motif domain containing 4A [Source:HGNC Symbol;Acc:23023]	cg05166408, cg09631475, cg00963163, cg12077344, cg19456201, cg07695481, cg07376331, cg12059104
ENSG00000230510	-0.473155	-7.5542e-11	-4.04109	0.00025865	0.0471113	0.443054	PPP5D1	protein_coding	PPP5 tetratricopeptide repeat domain containing 1 [Source:HGNC Symbol;Acc:44209]	cg16655206, cg06564284, cg20237496, cg13656078, cg17273902, cg25789533, cg24121098, cg05762832, cg19386303, cg10017888
ENSG00000174938	-0.472825	6.63521e-11	-3.98606	0.000304159	0.0472661	0.300321	SEZ6L2	protein_coding	seizure related 6 homolog (mouse)-like 2 [Source:HGNC Symbol;Acc:30844]	cg20769275, cg11004645, cg00489408, cg25588899, cg06795148, cg19278246, cg05802141, cg03899609, cg27539546, cg14989191
ENSG00000139190	-0.471959	8.79228e-12	-3.80281	0.000519186	0.0494573	-0.170011	VAMP1	protein_coding	vesicle-associated membrane protein 1 (synaptobrevin 1) [Source:HGNC Symbol;Acc:12642]	cg16790890, cg17820247, cg00639250, cg00953066, cg16390044, cg17720267, cg14083111, cg04880762, cg25241931, cg13857086, cg10899006, cg25241256, cg25056645
ENSG00000153443	-0.471495	5.65718e-11	-4.04122	0.000258545	0.0471113	0.44341	UBALD1	protein_coding	UBA-like domain containing 1 [Source:HGNC Symbol;Acc:29576]	cg08399230, cg06526179, cg25764197, cg21844038, cg07870378, cg06833564, cg03638715, cg21846790, cg00216831, cg05451060
ENSG00000168301	-0.471258	6.99113e-11	-3.89513	0.000396976	0.0479691	0.0659423	KCTD6	protein_coding	potassium channel tetramerization domain containing 6 [Source:HGNC Symbol;Acc:22235]	cg24424115, cg10135532, cg21754773, cg00854991, cg21433121, cg08529019
ENSG00000185163	-0.471221	-1.23965e-10	-4.33143	0.000108868	0.0446182	1.20604	DDX51	protein_coding	DEAD (Asp-Glu-Ala-Asp) box polypeptide 51 [Source:HGNC Symbol;Acc:20082]	cg22672078, cg27629044, cg12025289, cg10601002, cg14831816, cg22620916, cg22719653
ENSG00000106299	-0.471026	-5.18067e-12	-4.04841	0.000253122	0.0471113	0.462086	WASL	protein_coding	Wiskott-Aldrich syndrome-like [Source:HGNC Symbol;Acc:12735]	cg09761067, cg24361086, cg23758931, cg08177063, cg27392444, cg20617676, cg23313650, cg11641343, cg06951805, cg10254872
ENSG00000183605	-0.470791	-2.04614e-10	-4.16902	0.000177006	0.0452021	0.777322	SFXN4	protein_coding	sideroflexin 4 [Source:HGNC Symbol;Acc:16088]	cg03745912, cg26649219, cg20254282, cg00039793, cg18395988, cg23788592, cg02699461, cg09733103, cg16130975, cg23274030, cg23893722
ENSG00000178965	-0.469923	8.2514e-13	-4.02148	0.00027405	0.0472661	0.392114	C1orf173	protein_coding	chromosome 1 open reading frame 173 [Source:HGNC Symbol;Acc:25346]	cg19634242, cg27393126, cg22427475, cg15386773, cg03513964, cg17736840, cg09365529
ENSG00000179094	-0.469656	1.60274e-11	-3.83604	0.00047149	0.0494573	-0.0853233	PER1	protein_coding	period circadian clock 1 [Source:HGNC Symbol;Acc:8845]	cg07536452, cg06505999, cg27099373, cg11101918, cg15008041, cg10234375
ENSG00000125812	-0.469519	6.67997e-11	-4.14155	0.000192081	0.045492	0.705264	GZF1	protein_coding	GDNF-inducible zinc finger protein 1 [Source:HGNC Symbol;Acc:15808]	cg10348322, cg07440637
ENSG00000189306	0.464546	-2.71521e-14	3.94551	0.000342597	0.0478764	0.195564	RRP7A	protein_coding	ribosomal RNA processing 7 homolog A (S. cerevisiae) [Source:HGNC Symbol;Acc:24286]	cg23570378, cg13919496, cg19987256, cg03037864, cg21850684, cg04222463
ENSG00000198231	-0.464059	9.14513e-11	-3.82161	0.000491655	0.0494573	-0.122132	DDX42	protein_coding	DEAD (Asp-Glu-Ala-Asp) box helicase 42 [Source:HGNC Symbol;Acc:18676]	cg20099806, cg20131968, cg12354594, cg19269661, cg25365221, cg22686022, cg01411255
ENSG00000123094	-0.463085	-6.31728e-13	-3.95019	0.000337927	0.0478764	0.207644	RASSF8	protein_coding	Ras association (RalGDS/AF-6) domain family (N-terminal) member 8 [Source:HGNC Symbol;Acc:13232]	cg03211239, cg21373145, cg15282709, cg05459733, cg13826089, cg22946876, cg04936446, cg15849440, cg13417331, cg02279650, cg05152561, cg13957428
ENSG00000116560	-0.462239	-3.07912e-11	-3.93078	0.000357694	0.0478764	0.157613	SFPQ	protein_coding	splicing factor proline/glutamine-rich [Source:HGNC Symbol;Acc:10774]	cg24344221, cg01425479, cg14781541, cg11730961, cg23731054, cg15486282, cg21248774, cg12615100, cg15582311, cg00956639
ENSG00000175826	-0.461422	-5.14965e-11	-4.27373	0.00012946	0.0446182	1.0532	CTDNEP1	protein_coding	CTD nuclear envelope phosphatase 1 [Source:HGNC Symbol;Acc:19085]	cg04803572, cg25060468, cg11212609, cg20537408, cg04427707, cg25553365, cg25281481, cg24942343, cg14635336, cg13468084, cg01060136, cg12637409, cg18924860, cg21770873
ENSG00000185955	-0.460757	-1.40542e-10	-3.79	0.00053879	0.0494573	-0.202575	C7orf61	protein_coding	chromosome 7 open reading frame 61 [Source:HGNC Symbol;Acc:22135]	cg02081722, cg11869184, cg25099173, cg27630274
ENSG00000102858	-0.457944	8.54859e-11	-3.89646	0.000395437	0.0479691	0.069359	MGRN1	protein_coding	mahogunin ring finger 1, E3 ubiquitin protein ligase [Source:HGNC Symbol;Acc:20254]	cg08399230, cg06526179, cg25764197, cg21844038, cg07870378, cg06833564, cg03638715, cg21846790, cg00216831, cg05451060, cg23840481, cg07930069
ENSG00000104613	-0.457012	-4.71046e-11	-4.05294	0.000249757	0.0471113	0.473876	INTS10	protein_coding	integrator complex subunit 10 [Source:HGNC Symbol;Acc:25548]	cg20379866, cg21907004, cg23112873, cg20203136, cg02822663, cg17823320
ENSG00000001629	-0.456177	-1.13397e-11	-4.37264	9.61659e-05	0.0446182	1.31551	ANKIB1	protein_coding	ankyrin repeat and IBR domain containing 1 [Source:HGNC Symbol;Acc:22215]	cg00035937, cg27528649, cg13205784, cg12034167, cg08139724, cg11036338, cg16462525, cg16311192, cg21435902, cg25461267, cg14996935, cg11813617
ENSG00000170515	-0.455256	2.92557e-11	-3.80544	0.000515237	0.0494573	-0.163303	PA2G4	protein_coding	proliferation-associated 2G4, 38kDa [Source:HGNC Symbol;Acc:8550]	cg10056728, cg06242879, cg09011597, cg21246785, cg21001214, cg19588861, cg13480619, cg14940636, cg09821339, cg06938235, cg19551573
ENSG00000197150	-0.454754	-1.60673e-13	-4.04067	0.000258966	0.0471113	0.441978	ABCB8	protein_coding	ATP-binding cassette, sub-family B (MDR/TAP), member 8 [Source:HGNC Symbol;Acc:49]	cg09215510, cg18541211, cg20456055, cg20798412, cg07222181, cg12500498, cg01166674
ENSG00000152061	-0.454033	-9.83348e-11	-4.14108	0.000192348	0.045492	0.704043	RABGAP1L	protein_coding	RAB GTPase activating protein 1-like [Source:HGNC Symbol;Acc:24663]	cg26001030, cg06833062, cg25617120, cg13153377, cg04555228, cg07819919, cg07519545, cg15834338
ENSG00000104687	-0.453867	-6.31182e-11	-4.11134	0.000210103	0.0468211	0.626219	GSR	protein_coding	glutathione reductase [Source:HGNC Symbol;Acc:4623]	cg07077080, cg24935710, cg17325073, cg16190018, cg08238777, cg19913448, cg22990888
ENSG00000123411	-0.451239	-1.41081e-10	-3.88598	0.000407716	0.048359	0.042461	IKZF4	protein_coding	IKAROS family zinc finger 4 (Eos) [Source:HGNC Symbol;Acc:13179]	cg23425280
ENSG00000196968	-0.45111	5.60736e-13	-3.81445	0.000501966	0.0494573	-0.140373	FUT11	protein_coding	fucosyltransferase 11 (alpha (1,3) fucosyltransferase) [Source:HGNC Symbol;Acc:19233]	cg15262253, cg13776815, cg04919180, cg17986469, cg04880412, cg02566518, cg25295726, cg17426063, cg08879885, cg23588893, cg10675120
ENSG00000249915	-0.450981	-2.98332e-11	-3.92675	0.000361941	0.0478764	0.147227	PDCD6	protein_coding	programmed cell death 6 [Source:HGNC Symbol;Acc:8765]	cg16347926, cg19866445, cg01856650, cg09672082, cg03803325, cg13701615, cg18456349, cg23993345
ENSG00000160752	-0.450692	-2.12717e-11	-4.06211	0.00024308	0.0471113	0.497747	FDPS	protein_coding	farnesyl diphosphate synthase [Source:HGNC Symbol;Acc:3631]	cg06352803, cg23022783, cg26316072, cg21787190, cg15470750, cg14788660, cg14026927, cg17142371, cg26420739, cg10836036, cg00034416
ENSG00000125871	-0.450465	3.79338e-11	-4.53734	5.84166e-05	0.0446182	1.75548	MGME1	protein_coding	mitochondrial genome maintenance exonuclease 1 [Source:HGNC Symbol;Acc:16205]	cg06061892, cg00586515, cg10843450, cg22555102, cg09646206, cg12530254, cg14829779, cg06273454, cg07770857, cg15347961, cg25841139, cg26447919, cg04272256, cg13614659, cg15615135, cg11837402, cg11653071, cg20773023
ENSG00000138760	-0.449816	3.31684e-11	-4.12419	0.000202243	0.0466478	0.659822	SCARB2	protein_coding	scavenger receptor class B, member 2 [Source:HGNC Symbol;Acc:1665]	cg11659747, cg06973293, cg12454419, cg18214799, cg21656748, cg20666271, cg19878838
ENSG00000170348	-0.449071	1.50489e-11	-3.96689	0.000321774	0.0477787	0.250756	TMED10	protein_coding	transmembrane emp24-like trafficking protein 10 (yeast) [Source:HGNC Symbol;Acc:16998]	cg27150010, cg27507375, cg06817572, cg18829186, cg23142035, cg00940806
ENSG00000182255	-0.448953	-5.11204e-13	-4.03313	0.000264797	0.0471113	0.422364	KCNA4	protein_coding	potassium voltage-gated channel, shaker-related subfamily, member 4 [Source:HGNC Symbol;Acc:6222]	cg27319123, cg15183083, cg10387551, cg15044957, cg08490115, cg15310492, cg05756220, cg22685409, cg03506489, cg14161359, cg11735997
ENSG00000108819	-0.4485	2.27119e-11	-3.81361	0.000503194	0.0494573	-0.14252	PPP1R9B	protein_coding	protein phosphatase 1, regulatory subunit 9B [Source:HGNC Symbol;Acc:9298]	cg13129662, cg02179292, cg24768093, cg26884973, cg21855944, cg25244778, cg13893634, cg17580178
ENSG00000160957	-0.447808	1.39e-10	-3.97019	0.000318674	0.0475831	0.25928	RECQL4	protein_coding	RecQ protein-like 4 [Source:HGNC Symbol;Acc:9949]	cg15857475, cg03349241, cg17368874, cg25544621, cg22526051, cg21092687, cg20260034, cg15916989
ENSG00000176723	-0.446537	3.33171e-11	-4.22099	0.00015159	0.0446182	0.914006	ZNF843	protein_coding	zinc finger protein 843 [Source:HGNC Symbol;Acc:28710]	cg06476192, cg02699540, cg06057404, cg01318823, cg10955789
ENSG00000176148	-0.445464	-9.22905e-11	-4.16915	0.000176938	0.0452021	0.77766	TCP11L1	protein_coding	t-complex 11, testis-specific-like 1 [Source:HGNC Symbol;Acc:25655]	cg19812706, cg20078939, cg01470704, cg22118359, cg25101976, cg13575604, cg27401681, cg12453012, cg12246353, cg18001866
ENSG00000099860	-0.444784	-1.10407e-11	-4.15607	0.000183964	0.0452021	0.743328	GADD45B	protein_coding	growth arrest and DNA-damage-inducible, beta [Source:HGNC Symbol;Acc:4096]	cg16624646, cg25295063, cg17710677, cg22246692, cg13666550, cg19257531, cg00014806, cg17880529, cg08682582, cg06983810, cg08259617, cg01485266
ENSG00000099866	-0.443538	-6.10291e-13	-3.92657	0.00036213	0.0478764	0.14677	MADCAM1	protein_coding	mucosal vascular addressin cell adhesion molecule 1 [Source:HGNC Symbol;Acc:6765]	cg04607160, cg14740952
ENSG00000100426	-0.441731	-1.66808e-10	-4.05682	0.000246907	0.0471113	0.483985	ZBED4	protein_coding	zinc finger, BED-type containing 4 [Source:HGNC Symbol;Acc:20721]	cg03598726, cg20880275, cg20911168
ENSG00000119537	-0.441522	9.42717e-11	-4.24239	0.000142196	0.0446182	0.970433	KDSR	protein_coding	3-ketodihydrosphingosine reductase [Source:HGNC Symbol;Acc:4021]	cg23613305, cg14776016, cg09511826, cg15661337, cg07323513, cg18464001, cg20217034
ENSG00000182158	-0.44111	8.72185e-11	-4.00541	0.000287333	0.0472661	0.350429	CREB3L2	protein_coding	cAMP responsive element binding protein 3-like 2 [Source:HGNC Symbol;Acc:23720]	cg21654684, cg18444122, cg02149314, cg25318608, cg17324366, cg26938153, cg11987509, cg02633286, cg00262280, cg02216939, cg04096472
ENSG00000151881	-0.440735	7.36198e-11	-3.83945	0.000466843	0.0494573	-0.0766166	C5orf28	protein_coding	chromosome 5 open reading frame 28 [Source:HGNC Symbol;Acc:26139]	cg18531175, cg11013164, cg01905111, cg10870055, cg25000938, cg11201566, cg21708817
ENSG00000100888	-0.43832	4.65581e-11	-3.8901	0.000402842	0.0479691	0.053039	CHD8	protein_coding	chromodomain helicase DNA binding protein 8 [Source:HGNC Symbol;Acc:20153]	cg12952568, cg12290755, cg04447966, cg10578571, cg11810906, cg25079799, cg24720399
ENSG00000206560	-0.436356	-1.43696e-10	-3.98229	0.000307552	0.0472661	0.290552	ANKRD28	protein_coding	ankyrin repeat domain 28 [Source:HGNC Symbol;Acc:29024]	cg22228586, cg22534681, cg17698634, cg14551251, cg01101773, cg10854474, cg27306243
ENSG00000151135	-0.436136	-1.88021e-11	-3.93119	0.000357266	0.0478764	0.158669	C12orf23	protein_coding	chromosome 12 open reading frame 23 [Source:HGNC Symbol;Acc:28281]	cg08130071, cg14573817, cg04686545, cg10082647, cg08817693, cg26297688, cg07197522, cg23461906, cg19127884, cg02876672, cg14469339, cg02617837, cg21510910, cg24219704
ENSG00000188277	-0.435991	-5.78719e-11	-3.8566	0.000444146	0.0494573	-0.0327994	C15orf62	protein_coding	chromosome 15 open reading frame 62 [Source:HGNC Symbol;Acc:34489]	cg24513997, cg22079077, cg16764778, cg17113968, cg19909997, cg26705724, cg13065206, cg16022206, cg07306253
ENSG00000242852	-0.434598	5.76315e-13	-3.89592	0.000396063	0.0479691	0.0679666	ZNF709	protein_coding	zinc finger protein 709 [Source:HGNC Symbol;Acc:20629]	cg22637867, cg08411068, cg21298174, cg19926444, cg23989004, cg05033529, cg01559901, cg00844821, cg25599948
ENSG00000112320	-0.433714	4.65308e-11	-4.04218	0.000257816	0.0471113	0.4459	SOBP	protein_coding	sine oculis binding protein homolog (Drosophila) [Source:HGNC Symbol;Acc:29256]	cg11756518, cg11977695, cg17345934, cg06124975, cg18035158
ENSG00000196378	-0.433485	2.92797e-11	-4.53785	5.8325e-05	0.0446182	1.75686	ZNF34	protein_coding	zinc finger protein 34 [Source:HGNC Symbol;Acc:13098]	cg05400811, cg26483359, cg10940957, cg27034985, cg01755729, cg02167877, cg05483406, cg08985669, cg02243665, cg02088582
ENSG00000099331	-0.433479	-7.62248e-12	-3.84108	0.000464643	0.0494573	-0.0724634	MYO9B	protein_coding	myosin IXB [Source:HGNC Symbol;Acc:7609]	cg19644670, cg12092277, cg22007632, cg27506178, cg16202187, cg02128655, cg05317710
ENSG00000109065	-0.432324	-5.12624e-11	-4.24555	0.000140859	0.0446182	0.97876	NAT9	protein_coding	N-acetyltransferase 9 (GCN5-related, putative) [Source:HGNC Symbol;Acc:23133]	cg06624832, cg00032227, cg07204069, cg08006076, cg15083255, cg02562246, cg17202948, cg05891497, cg23482840, cg10577578
ENSG00000161048	-0.432166	9.68264e-11	-4.08333	0.00022829	0.0471113	0.553057	NAPEPLD	protein_coding	N-acyl phosphatidylethanolamine phospholipase D [Source:HGNC Symbol;Acc:21683]	cg22556358, cg08905662, cg11692070, cg02146468
ENSG00000169902	-0.430682	1.35857e-11	-4.24155	0.000142556	0.0446182	0.9682	TPST1	protein_coding	tyrosylprotein sulfotransferase 1 [Source:HGNC Symbol;Acc:12020]	cg03028104, cg23176237, cg05082963, cg21027573, cg03699778, cg23755113, cg11904590
ENSG00000183395	-0.42968	7.29712e-13	-3.92528	0.000363508	0.0478764	0.143427	PMCH	protein_coding	pro-melanin-concentrating hormone [Source:HGNC Symbol;Acc:9109]	cg03535648
ENSG00000101745	-0.428237	-7.94564e-13	-3.85236	0.00044965	0.0494573	-0.0436287	ANKRD12	protein_coding	ankyrin repeat domain 12 [Source:HGNC Symbol;Acc:29135]	cg15068083, cg03593459, cg06637687, cg06820390, cg22468803, cg23762123, cg15775005, cg21782977, cg19347576, cg09317221
ENSG00000001631	-0.427928	-5.75138e-11	-4.23365	0.000145961	0.0446182	0.947378	KRIT1	protein_coding	KRIT1, ankyrin repeat containing [Source:HGNC Symbol;Acc:1573]	cg27528649, cg13205784, cg12034167, cg08139724, cg11036338, cg16462525, cg16311192, cg21435902, cg25461267, cg14996935, cg11813617, cg08771429, cg06502556
ENSG00000131351	-0.427866	-1.17618e-10	-3.82765	0.000483118	0.0494573	-0.106738	HAUS8	protein_coding	HAUS augmin-like complex, subunit 8 [Source:HGNC Symbol;Acc:30532]	cg12092277, cg22007632, cg27506178, cg16202187, cg02128655, cg05317710, cg02633117, cg11013011
ENSG00000066583	-0.427844	4.54563e-11	-4.19045	0.00016606	0.0446182	0.833607	ISOC1	protein_coding	isochorismatase domain containing 1 [Source:HGNC Symbol;Acc:24254]	cg02791860, cg06928924, cg23427859, cg16626280, cg14360044, cg23429847, cg16063617
ENSG00000005156	-0.426127	1.27043e-10	-3.98959	0.000301021	0.0472661	0.309451	LIG3	protein_coding	ligase III, DNA, ATP-dependent [Source:HGNC Symbol;Acc:6600]	cg00762550, cg26426228, cg02550119, cg06628448, cg18453874, cg24041995, cg12564291, cg23253879, cg11028586, cg02930207, cg17059575, cg01151686
ENSG00000103260	-0.424668	-3.73005e-11	-4.04352	0.000256799	0.0471113	0.449381	METRN	protein_coding	meteorin, glial cell differentiation regulator [Source:HGNC Symbol;Acc:14151]	cg26766627, cg08492912, cg11027330, cg16769507, cg16998213
ENSG00000118655	-0.423544	5.59701e-11	-3.99135	0.000299466	0.0472661	0.314012	DCLRE1B	protein_coding	DNA cross-link repair 1B [Source:HGNC Symbol;Acc:17641]	cg03508386, cg16122180, cg23933345, cg02774380, cg07398561, cg22159133, cg16599770, cg04516352, cg08872494, cg11717557, cg26154367
ENSG00000122787	-0.4228	-9.57042e-12	-3.97481	0.000314381	0.0475831	0.271218	AKR1D1	protein_coding	aldo-keto reductase family 1, member D1 [Source:HGNC Symbol;Acc:388]	cg03304981, cg13471756, cg21654684, cg18444122, cg02149314, cg25318608, cg17324366, cg26938153, cg11987509, cg02633286, cg00262280, cg02216939, cg04096472
ENSG00000132254	-0.422678	-7.98275e-11	-3.86473	0.000433753	0.0494573	-0.0119809	ARFIP2	protein_coding	ADP-ribosylation factor interacting protein 2 [Source:HGNC Symbol;Acc:17160]	cg03756121, cg24626003, cg23323388, cg03733433, cg11327054, cg02718124, cg07661923, cg16877606, cg11008156, cg13974840, cg22115077, cg18000638, cg24975769, cg09666841, cg24744697, cg21222641
ENSG00000267964	-0.422608	8.4625e-13	-3.78088	0.000553191	0.0498624	-0.225745	AC022400.2	protein_coding	Uncharacterized protein; cDNA FLJ44715 fis, clone BRACE3021430 [Source:UniProtKB/TrEMBL;Acc:Q6ZTF3]	cg02566518, cg25295726, cg17426063, cg08879885, cg23588893, cg10675120, cg12419678, cg04320760, cg23231163, cg15838173, cg19442545
ENSG00000108389	-0.421672	6.54323e-11	-3.82117	0.000492287	0.0494573	-0.123261	MTMR4	protein_coding	myotubularin related protein 4 [Source:HGNC Symbol;Acc:7452]	cg07318658, cg26609111, cg23512165, cg04100434, cg04187969, cg27478582, cg14225207, cg19040620, cg20923575, cg02300452
ENSG00000110871	-0.421118	5.32128e-11	-3.79432	0.000532102	0.0494573	-0.191601	COQ5	protein_coding	coenzyme Q5 homolog, methyltransferase (S. cerevisiae) [Source:HGNC Symbol;Acc:28722]	cg09081385, cg20559561, cg12485082, cg23057561, cg18414379, cg10459344, cg11595323, cg22353257
ENSG00000010256	-0.420882	1.06747e-12	-4.09021	0.000223687	0.0471113	0.571007	UQCRC1	protein_coding	ubiquinol-cytochrome c reductase core protein I [Source:HGNC Symbol;Acc:12585]	NA
ENSG00000171067	-0.420239	-8.55893e-13	-4.02442	0.000271682	0.0471281	0.399756	C11orf24	protein_coding	chromosome 11 open reading frame 24 [Source:HGNC Symbol;Acc:1174]	cg14870456, cg07473681, cg01087832, cg10477989, cg10276576, cg21250982
ENSG00000196544	-0.42003	7.13005e-11	-3.80026	0.000523032	0.0494573	-0.176496	C17orf59	protein_coding	chromosome 17 open reading frame 59 [Source:HGNC Symbol;Acc:25939]	cg20211509, cg19670317, cg05236474, cg06907580, cg03827164, cg17934743, cg22539359, cg00607412, cg00619158, cg25912016, cg02067584
ENSG00000117625	-0.419933	-1.81742e-11	-3.80097	0.000521955	0.0494573	-0.174685	RCOR3	protein_coding	REST corepressor 3 [Source:HGNC Symbol;Acc:25594]	cg10040748, cg25617285, cg26515805, cg04084401
ENSG00000197457	-0.415989	1.03183e-10	-3.91196	0.000377939	0.0478764	0.109173	STMN3	protein_coding	stathmin-like 3 [Source:HGNC Symbol;Acc:15926]	cg03524572, cg04757428, cg10397009, cg10805621, cg07418058, cg08291098, cg04013159, cg14862171, cg18346693
ENSG00000100345	-0.415849	5.44338e-11	-4.0043	0.00028827	0.0472661	0.347563	MYH9	protein_coding	myosin, heavy chain 9, non-muscle [Source:HGNC Symbol;Acc:7579]	cg02484850, cg14337900, cg21553154, cg12049088, cg10662871, cg19042784
ENSG00000114450	-0.415756	4.33241e-11	-3.93404	0.000354304	0.0478764	0.165994	GNB4	protein_coding	guanine nucleotide binding protein (G protein), beta polypeptide 4 [Source:HGNC Symbol;Acc:20731]	cg23315925, cg27062184, cg04593316, cg09997760, cg19311555, cg01969910, cg25976563, cg01903557, cg01750654, cg04959597
ENSG00000101190	-0.413027	1.37371e-10	-3.77987	0.000554802	0.0498624	-0.2283	TCFL5	protein_coding	transcription factor-like 5 (basic helix-loop-helix) [Source:HGNC Symbol;Acc:11646]	cg10729531, cg09037581, cg02285715, cg01489519, cg07645718, cg05147244, cg06978021, cg12435494, cg07740877, cg19933954
ENSG00000025708	-0.412991	-7.94038e-13	-3.94242	0.000345713	0.0478764	0.187595	TYMP	protein_coding	thymidine phosphorylase [Source:HGNC Symbol;Acc:3148]	cg20164887, cg09435190, cg22927510, cg17285325, cg19799429, cg17215449, cg11474317, cg19354746
ENSG00000169032	-0.41043	1.07397e-10	-3.78948	0.000539606	0.0494573	-0.203904	MAP2K1	protein_coding	mitogen-activated protein kinase kinase 1 [Source:HGNC Symbol;Acc:6840]	cg14155397, cg05866062, cg13193848, cg00098814, cg07017800, cg24449302, cg15202245, cg18643215, cg11797222
ENSG00000141219	-0.410265	-1.54754e-11	-4.28986	0.000123348	0.0446182	1.09587	C17orf80	protein_coding	chromosome 17 open reading frame 80 [Source:HGNC Symbol;Acc:29601]	cg24346909, cg22195268, cg12569173, cg04552931, cg10791849, cg15725488, cg12500437, cg00616603, cg06962857, cg06238426, cg03574999, cg00750166, cg26662261, cg17512782, cg05815893
ENSG00000131381	-0.410002	9.68785e-11	-3.80016	0.000523179	0.0494573	-0.176742	ZFYVE20	protein_coding	zinc finger, FYVE domain containing 20 [Source:HGNC Symbol;Acc:20759]	cg26168249, cg03136859, cg12159324, cg12335473, cg02308954, cg22366626, cg22644589, cg15365949, cg08210568
ENSG00000247121	-0.407885	2.86775e-12	-3.81415	0.000502401	0.0494573	-0.141134	CTD-2260A17.2	protein_coding	Uncharacterized protein [Source:UniProtKB/TrEMBL;Acc:D6RER1]	cg14624996, cg25467855, cg03574598, cg03635536, cg09908751, cg10936564
ENSG00000257594	-0.407628	-6.85813e-11	-3.83774	0.000469172	0.0494573	-0.0809914	GALNT4	protein_coding	UDP-N-acetyl-alpha-D-galactosamine:polypeptide N-acetylgalactosaminyltransferase 4 (GalNAc-T4) [Source:HGNC Symbol;Acc:4126]	cg03209541, cg03345628, cg17128823, cg06869160, cg23238458, cg16870320, cg10450178, cg25592301, cg21982700, cg14803663, cg00757033
ENSG00000259075	-0.407628	-6.85813e-11	-3.83774	0.000469172	0.0494573	-0.0809914	POC1B-GALNT4	protein_coding	POC1B-GALNT4 readthrough [Source:HGNC Symbol;Acc:42957]	cg03209541, cg03345628, cg17128823, cg06869160, cg23238458, cg16870320, cg10450178, cg25592301, cg21982700, cg14803663, cg00757033
ENSG00000165416	-0.407145	9.01309e-12	-3.79789	0.00052663	0.0494573	-0.182519	SUGT1	protein_coding	SGT1, suppressor of G2 allele of SKP1 (S. cerevisiae) [Source:HGNC Symbol;Acc:16987]	cg01233638, cg16284739, cg10547553, cg15480137, cg19979646, cg26168557, cg03996465, cg23314283, cg21752167, cg27005484
ENSG00000170899	-0.406737	4.0455e-11	-3.79993	0.000523531	0.0494573	-0.177334	GSTA4	protein_coding	glutathione S-transferase alpha 4 [Source:HGNC Symbol;Acc:4629]	cg00162401, cg25760338, cg27276555, cg25257522, cg13876206
ENSG00000177542	-0.406665	5.20781e-11	-4.06978	0.000237624	0.0471113	0.517747	SLC25A22	protein_coding	solute carrier family 25 (mitochondrial carrier: glutamate), member 22 [Source:HGNC Symbol;Acc:19954]	cg03385944, cg19286308, cg09441501, cg04771029, cg02459971, cg05554817, cg18573204, cg13168288, cg04139102, cg12426895
ENSG00000160551	-0.406126	-1.84973e-11	-4.21425	0.000154675	0.0446182	0.896239	TAOK1	protein_coding	TAO kinase 1 [Source:HGNC Symbol;Acc:29259]	cg19738305, cg05981015, cg18830251, cg08491221, cg20418281, cg03156032, cg17235374, cg21800704, cg15702825, cg00653081
ENSG00000138246	-0.405007	1.86434e-11	-3.83504	0.000472864	0.0494573	-0.0878802	DNAJC13	protein_coding	DnaJ (Hsp40) homolog, subfamily C, member 13 [Source:HGNC Symbol;Acc:30343]	cg15705342, cg16303686, cg01914991, cg16142698, cg05711928
ENSG00000178188	-0.40151	2.38596e-11	-3.93567	0.000352612	0.0478764	0.170207	SH2B1	protein_coding	SH2B adaptor protein 1 [Source:HGNC Symbol;Acc:30417]	cg22973038, cg08230469, cg08335583, cg04455064, cg26925343, cg01868213, cg04459753, cg01499465
ENSG00000178952	-0.40151	2.38596e-11	-3.93567	0.000352612	0.0478764	0.170207	TUFM	protein_coding	Tu translation elongation factor, mitochondrial [Source:HGNC Symbol;Acc:12420]	cg22973038, cg08230469, cg08335583, cg04455064, cg26925343, cg01868213, cg04459753, cg01499465, cg00348858
ENSG00000102189	-0.399503	4.29929e-11	-3.88394	0.000410147	0.0485017	0.0372323	EEA1	protein_coding	early endosome antigen 1 [Source:HGNC Symbol;Acc:3185]	cg16529440, cg06327920, cg18580865, cg00140235, cg11643463, cg27119392, cg09848198, cg06207118
ENSG00000099795	-0.398826	-2.9385e-13	-3.92706	0.000361612	0.0478764	0.148029	NDUFB7	protein_coding	NADH dehydrogenase (ubiquinone) 1 beta subcomplex, 7, 18kDa [Source:HGNC Symbol;Acc:7702]	cg03139475, cg11928366, cg21488474, cg15248989, cg01529419, cg15405796, cg03243432, cg22005150, cg16256643, cg08883670
ENSG00000131653	-0.3982	3.99003e-11	-3.80324	0.000518535	0.0494573	-0.168909	TRAF7	protein_coding	TNF receptor-associated factor 7, E3 ubiquitin protein ligase [Source:HGNC Symbol;Acc:20456]	cg13951797, cg10231626, cg08392069, cg03438079, cg00946381, cg09559971, cg24473238, cg11859074, cg02438591, cg02269520, cg26439916
ENSG00000163635	-0.396459	2.14212e-10	-3.94176	0.000346386	0.0478764	0.185883	ATXN7	protein_coding	ataxin 7 [Source:HGNC Symbol;Acc:10560]	cg05118252, cg11489389, cg12916346, cg25506386, cg25137613, cg01187952, cg27462371, cg07250622
ENSG00000136868	-0.396115	4.73556e-11	-3.77977	0.000554955	0.0498624	-0.228541	SLC31A1	protein_coding	solute carrier family 31 (copper transporter), member 1 [Source:HGNC Symbol;Acc:11016]	cg04028099, cg19911760, cg09448455, cg09615933, cg00260437
ENSG00000160606	-0.395791	-1.78399e-11	-3.99128	0.000299529	0.0472661	0.313825	TLCD1	protein_coding	TLC domain containing 1 [Source:HGNC Symbol;Acc:25177]	cg20132830, cg14557909, cg20439633, cg26182037, cg02444810, cg07292445, cg06865902, cg00194207
ENSG00000145780	-0.393844	1.51992e-10	-3.86583	0.000432365	0.0494573	-0.0091617	FEM1C	protein_coding	fem-1 homolog c (C. elegans) [Source:HGNC Symbol;Acc:16933]	cg22921453, cg06866005, cg08490173, cg17412405, cg05461448, cg11956120, cg23941599, cg06232084, cg25649701
ENSG00000150760	-0.393557	-5.29188e-13	-4.05298	0.000249728	0.0471113	0.473978	DOCK1	protein_coding	dedicator of cytokinesis 1 [Source:HGNC Symbol;Acc:2987]	cg03752935, cg02522410, cg05858607, cg00622654, cg26491791, cg06128198, cg23665778, cg18932726, cg05608777, cg11793631
ENSG00000071564	-0.393151	4.08955e-11	-3.94773	0.000340376	0.0478764	0.201289	TCF3	protein_coding	transcription factor 3 [Source:HGNC Symbol;Acc:11633]	cg08643005, cg24680852, cg23404427
ENSG00000063046	-0.39312	9.62574e-11	-4.02585	0.000270544	0.0471281	0.403455	EIF4B	protein_coding	eukaryotic translation initiation factor 4B [Source:HGNC Symbol;Acc:3285]	cg24828692, cg21613259, cg11285998, cg03916318, cg24502904, cg09478045, cg00572742, cg27489481, cg24341006, cg11471666
ENSG00000148229	-0.39049	-5.98221e-13	-3.79	0.000538795	0.0494573	-0.202583	POLE3	protein_coding	polymerase (DNA directed), epsilon 3, accessory subunit [Source:HGNC Symbol;Acc:13546]	cg00047469, cg11265618, cg14412733, cg15669605, cg12829978, cg05929421, cg02457611, cg09103048, cg24232740, cg01481976, cg16367027
ENSG00000171467	-0.389389	5.72672e-11	-3.78929	0.0005399	0.0494573	-0.204383	ZNF318	protein_coding	zinc finger protein 318 [Source:HGNC Symbol;Acc:13578]	cg11037064, cg10219512, cg11928635
ENSG00000105647	-0.385418	6.46329e-11	-3.78947	0.000539611	0.0494573	-0.203912	PIK3R2	protein_coding	phosphoinositide-3-kinase, regulatory subunit 2 (beta) [Source:HGNC Symbol;Acc:8980]	cg10256708, cg09764440, cg14125250, cg16572859, cg15442610, cg04547717, cg05238087, cg11232793, cg13179983, cg03723902
ENSG00000268173	-0.385418	6.46329e-11	-3.78947	0.000539611	0.0494573	-0.203912	PIK3R2	protein_coding	PIK3R2 protein [Source:UniProtKB/TrEMBL;Acc:Q96CK7]	cg10256708, cg09764440, cg14125250, cg16572859, cg15442610, cg04547717, cg05238087, cg11232793, cg13179983, cg03723902
ENSG00000170779	-0.385035	2.19929e-11	-3.94737	0.000340735	0.0478764	0.20036	CDCA4	protein_coding	cell division cycle associated 4 [Source:HGNC Symbol;Acc:14625]	cg20916237, cg13905388, cg02949992, cg10840007, cg23394480, cg00875191, cg02273166, cg10247358, cg12345724
ENSG00000176454	-0.38453	3.5739e-11	-3.81996	0.000494008	0.0494573	-0.126328	LPCAT4	protein_coding	lysophosphatidylcholine acyltransferase 4 [Source:HGNC Symbol;Acc:30059]	cg23824141, cg12002142, cg08371693, cg16108253, cg01209271, cg08682475, cg05345547, cg03454375
ENSG00000049541	-0.384054	1.2491e-10	-4.11217	0.000209591	0.0468211	0.628367	RFC2	protein_coding	replication factor C (activator 1) 2, 40kDa [Source:HGNC Symbol;Acc:9970]	cg03098361, cg27460715, cg16135995, cg14330119, cg16189722, cg24115067, cg15966198, cg23765834, cg13986881
ENSG00000183527	-0.378759	5.55783e-11	-3.84519	0.000459119	0.0494573	-0.06195	PSMG1	protein_coding	proteasome (prosome, macropain) assembly chaperone 1 [Source:HGNC Symbol;Acc:3043]	cg17971929, cg11890956, cg11644478, cg07074390, cg17935304, cg13620615, cg17539154, cg13045639, cg23647073, cg08116738
ENSG00000131697	-0.377703	-3.15518e-11	-3.82808	0.00048251	0.0494573	-0.105631	NPHP4	protein_coding	nephronophthisis 4 [Source:HGNC Symbol;Acc:19104]	cg21770540, cg10779081, cg25225169, cg03256821, cg05933935, cg20383686, cg23911213, cg23994888, cg14223327, cg12904950, cg13516390, cg10224655, cg01096738
ENSG00000136536	-0.37599	4.66196e-11	-3.91433	0.000375335	0.0478764	0.115256	2022-03-07	protein_coding	membrane-associated ring finger (C3HC4) 7, E3 ubiquitin protein ligase [Source:HGNC Symbol;Acc:17393]	cg21681675, cg14502007, cg19616639, cg02463494, cg19666904, cg07637365, cg13734941, cg06209830, cg02479196, cg01196842, cg05874913
ENSG00000154380	-0.37508	-1.43092e-11	-3.87282	0.000423659	0.0492359	0.00872631	ENAH	protein_coding	enabled homolog (Drosophila) [Source:HGNC Symbol;Acc:18271]	cg05687930, cg13061350, cg09635232, cg23842386, cg27445522, cg15676084, cg26368942, cg20864959
ENSG00000197774	-0.374946	-3.35619e-13	-3.81763	0.000497355	0.0494573	-0.132262	EME2	protein_coding	essential meiotic structure-specific endonuclease subunit 2 [Source:HGNC Symbol;Acc:27289]	cg16878641, cg09325291, cg09540102, cg19030554, cg16445708, cg16466831, cg21402521, cg25466091, cg20199376, cg05518842, cg14477145, cg16769688
ENSG00000103024	-0.374352	-3.33407e-13	-3.81238	0.000504993	0.0494573	-0.145656	NME3	protein_coding	NME/NM23 nucleoside diphosphate kinase 3 [Source:HGNC Symbol;Acc:7851]	cg16170869, cg03080965, cg18077244, cg16878641, cg09325291, cg09540102, cg19030554, cg16445708, cg16466831, cg21402521, cg25466091, cg20199376
ENSG00000003393	-0.373713	-3.83189e-11	-4.06961	0.000237748	0.0471113	0.517289	ALS2	protein_coding	amyotrophic lateral sclerosis 2 (juvenile) [Source:HGNC Symbol;Acc:443]	cg06070351, cg22034245, cg05756181, cg03190020, cg18802758, cg04775238, cg09930080, cg01813165, cg08927497
ENSG00000149311	-0.368802	8.77772e-11	-3.81833	0.000496356	0.0494573	-0.130495	ATM	protein_coding	ataxia telangiectasia mutated [Source:HGNC Symbol;Acc:795]	cg01991180, cg27453365, cg17420659, cg12106634, cg03569616, cg25918541, cg05637308, cg01800843, cg23389069, cg23275463, cg17114932, cg22678707, cg04826772, cg02105423, cg19288979, cg03165700, cg16693212, cg20342375, cg15370815, cg16788234, cg22837512, cg24030675, cg06750635, cg25400013, cg18391757, cg18457775
ENSG00000183813	-0.367665	4.94217e-13	-3.94274	0.000345394	0.0478764	0.188408	CCR4	protein_coding	chemokine (C-C motif) receptor 4 [Source:HGNC Symbol;Acc:1605]	cg16752389, cg21366834, cg13415160, cg23817981, cg01843506
ENSG00000160993	-0.361141	-1.07257e-12	-3.8584	0.000441827	0.0494573	-0.0281971	ALKBH4	protein_coding	alkB, alkylation repair homolog 4 (E. coli) [Source:HGNC Symbol;Acc:21900]	cg11028747, cg20646995, cg20393609, cg04590284, cg07687567, cg06704539, cg20183778, cg18053783, cg02432107, cg09648233, cg10506249, cg22315085
ENSG00000161036	-0.360034	-1.06346e-12	-3.84958	0.0004533	0.0494573	-0.0507366	LRWD1	protein_coding	leucine-rich repeats and WD repeat domain containing 1 [Source:HGNC Symbol;Acc:21769]	cg00460368, cg07404418, cg11028747, cg20646995, cg20393609, cg04590284, cg07687567, cg06704539, cg20183778, cg18053783, cg02432107, cg09648233
ENSG00000086827	-0.354483	-6.28212e-13	-3.91807	0.000371251	0.0478764	0.124882	ZW10	protein_coding	zw10 kinetochore protein [Source:HGNC Symbol;Acc:13194]	cg05225390, cg04285064, cg16330611, cg00295835, cg02699881, cg02150941, cg09615521, cg01481208
ENSG00000148672	-0.352429	1.51684e-11	-3.77945	0.000555471	0.0498624	-0.229359	GLUD1	protein_coding	glutamate dehydrogenase 1 [Source:HGNC Symbol;Acc:4335]	cg11648286, cg21102672, cg04798796, cg23415442
ENSG00000204351	-0.31831	-7.29159e-13	-3.81393	0.000502717	0.0494573	-0.141686	SKIV2L	protein_coding	superkiller viralicidic activity 2-like (S. cerevisiae) [Source:HGNC Symbol;Acc:10898]	cg18051316, cg09583599, cg08810053, cg01869058, cg10223234, cg11565585, cg14909168, cg26568880, cg05542800, cg04406910, cg24850577, cg08551680, cg11099586, cg27331607, cg25016907, cg19108542, cg18014138, cg22007726, cg13870425, cg04409869, cg19666293, cg00144161, cg05670509, cg16929077

## Sheet: niaaaascore_neuron_promoters_CG
ensembl_gene_id	logFC	AveExpr	t	P.Value	adj.P.Val	B	external_gene_name	gene_biotype	description	cpg
ENSG00000070087	-0.617203	1.09166e-13	-5.28406	5.9838e-06	0.0494069	3.73071	PFN2	protein_coding	profilin 2 [Source:HGNC Symbol;Acc:HGNC:8882]	cg19789417, cg15679432, cg10709925, cg10946247

## Sheet: niaaaascore_neuron_promoters_DG
ensembl_gene_id	logFC	AveExpr	t	P.Value	adj.P.Val	B	external_gene_name	gene_biotype	description	cpg
ENSG00000162461	-0.954786	-3.37369e-14	-6.41726	2.38899e-07	0.000334071	6.92697	SLC25A34	protein_coding	solute carrier family 25, member 34 [Source:HGNC Symbol;Acc:27653]	cg19916794, cg02485345, cg05337019, cg09662329, cg16713727, cg03575366, cg05510104, cg10881110, cg06761377, cg15616400, cg03970032, cg26923754
ENSG00000197901	-0.94358	-8.19432e-14	-6.58662	1.44337e-07	0.000326594	7.39711	SLC22A6	protein_coding	solute carrier family 22 (organic anion transporter), member 6 [Source:HGNC Symbol;Acc:10970]	cg12439773, cg04687081, cg06657409, cg05772272, cg12428447, cg20377005, cg04458776
ENSG00000259529	-0.89171	1.65936e-13	-6.13033	5.63188e-07	0.000381204	6.12581	RP11-468E2.4	protein_coding	E3 ubiquitin-protein ligase RNF31 [Source:UniProtKB/TrEMBL;Acc:H0YM83]	cg15053848, cg22977320, cg12975798, cg16983954, cg19217633, cg03701714, cg14993871
ENSG00000197498	-0.878369	-1.98548e-13	-6.42455	2.33763e-07	0.000334071	6.94726	RPF2	protein_coding	ribosome production factor 2 homolog (S. cerevisiae) [Source:HGNC Symbol;Acc:20870]	cg26036466, cg21917405, cg04419557, cg05213296, cg14002274, cg14564558, cg06498809, cg18338391, cg04303274, cg09331632, cg14498116
ENSG00000212122	-0.875397	-2.6376e-13	-6.20975	4.44e-07	0.000359688	6.34808	TSSK1B	protein_coding	testis-specific serine kinase 1B [Source:HGNC Symbol;Acc:14968]	cg19064195, cg23973000, cg03321069, cg26206133, cg16581199, cg13292202, cg14990644, cg10708851
ENSG00000205090	-0.846396	1.6852e-14	-6.73923	9.18186e-08	0.000295465	7.81868	TMEM240	protein_coding	transmembrane protein 240 [Source:HGNC Symbol;Acc:25186]	cg22497741, cg16306898, cg16601494, cg15487867, cg18430990, cg23244095, cg18114463, cg09612202, cg26602477, cg11811409, cg26690297, cg08757091, cg08464374, cg01802295
ENSG00000228273	-0.837857	-2.73016e-14	-6.20692	4.47781e-07	0.000359688	6.34015	MUC3A	protein_coding	Protein LOC100131514 [Source:UniProtKB/TrEMBL;Acc:A6NP22]	cg04427640, cg25251480, cg00065261, cg26027665, cg19580973, cg04918082, cg04681369
ENSG00000160401	-0.829746	6.70931e-14	-5.13852	1.11007e-05	0.000924986	3.33515	C9orf117	protein_coding	chromosome 9 open reading frame 117 [Source:HGNC Symbol;Acc:27843]	cg02036494, cg02881012, cg13181777, cg01860745, cg01026953
ENSG00000228198	-0.821925	1.12151e-10	-6.04369	7.3023e-07	0.000406224	5.88293	OR2M3	protein_coding	olfactory receptor, family 2, subfamily M, member 3 [Source:HGNC Symbol;Acc:8269]	cg23028721, cg05353872
ENSG00000187997	-0.817376	-5.05714e-14	-6.23312	4.14021e-07	0.000359688	6.4134	C17orf99	protein_coding	chromosome 17 open reading frame 99 [Source:HGNC Symbol;Acc:34490]	cg14771877, cg19973338, cg25939391, cg05380156, cg19972674, cg27606002, cg10011744
ENSG00000129988	-0.811568	-8.3381e-14	-5.57338	3.00221e-06	0.000595872	4.55975	LBP	protein_coding	lipopolysaccharide binding protein [Source:HGNC Symbol;Acc:6517]	cg18979491, cg02379079, cg22985033, cg08351331
ENSG00000151033	-0.807069	6.00553e-12	-5.20611	9.06153e-06	0.000862417	3.5252	LYZL2	protein_coding	lysozyme-like 2 [Source:HGNC Symbol;Acc:29613]	cg14912034
ENSG00000189171	-0.806245	-2.46502e-13	-5.41371	4.85424e-06	0.000734162	4.10976	S100A13	protein_coding	S100 calcium binding protein A13 [Source:HGNC Symbol;Acc:10490]	cg26548293, cg24884190, cg23241429, cg03250058, cg15900544, cg21936775, cg22706106, cg14188111
ENSG00000205155	-0.803998	-4.50449e-13	-4.95349	1.93289e-05	0.00114761	2.81599	PSENEN	protein_coding	presenilin enhancer gamma secretase subunit [Source:HGNC Symbol;Acc:30100]	cg12565355, cg02835003, cg07850221, cg03309967, cg15900011, cg03064400, cg10697843, cg03698702, cg20255711, cg26987965, cg17882460, cg21767207, cg26593784, cg16612100
ENSG00000168056	-0.800846	1.69664e-13	-5.00995	1.6323e-05	0.00109088	2.97418	LTBP3	protein_coding	latent transforming growth factor beta binding protein 3 [Source:HGNC Symbol;Acc:6716]	cg14914204, cg02589497, cg11171811, cg23420791, cg17451760, cg05340623
ENSG00000213402	-0.79955	-2.99088e-13	-6.25947	3.82647e-07	0.000357615	6.48704	PTPRCAP	protein_coding	protein tyrosine phosphatase, receptor type, C-associated protein [Source:HGNC Symbol;Acc:9667]	cg10542975, cg02874908, cg27262415, cg20792833, cg12535569, cg09127129, cg20786697, cg25256924, cg16408081, cg23468927, cg12044599, cg02740606, cg17690322
ENSG00000079308	-0.798229	-2.17783e-13	-6.32603	3.13631e-07	0.000334071	6.67283	TNS1	protein_coding	tensin 1 [Source:HGNC Symbol;Acc:11973]	cg06867089, cg17312012, cg04738464
ENSG00000179698	-0.797825	-1.04758e-13	-4.81052	2.96285e-05	0.0013671	2.41637	KIAA1875	protein_coding	KIAA1875 [Source:HGNC Symbol;Acc:26959]	cg10491542, cg22836943, cg26796069, cg22147598, cg19978055, cg14771070, cg26272248
ENSG00000243709	-0.796334	3.81879e-13	-6.10108	6.1478e-07	0.000385428	6.04386	LEFTY1	protein_coding	left-right determination factor 1 [Source:HGNC Symbol;Acc:6552]	cg20801456, cg25629409, cg16487577, cg18845054, cg04747021, cg04204558
ENSG00000143793	-0.795538	1.71116e-13	-5.36894	5.55404e-06	0.000753061	3.98363	C1orf35	protein_coding	chromosome 1 open reading frame 35 [Source:HGNC Symbol;Acc:19032]	cg08168213, cg06676677, cg13295432, ch.1.226360333F, cg18550591, cg03432225
ENSG00000204859	-0.791224	-4.53881e-13	-6.92761	5.2667e-08	0.000295465	8.33606	ZBTB48	protein_coding	zinc finger and BTB domain containing 48 [Source:HGNC Symbol;Acc:4930]	cg09204538, cg14186992, cg19508900, cg13779133, cg05820966, cg03699618, cg17500119, cg22431590, cg20327061
ENSG00000255054	-0.790709	-1.96886e-13	-5.55132	3.20831e-06	0.000603849	4.49757	RP1-317E23.6	protein_coding	Uncharacterized protein [Source:UniProtKB/TrEMBL;Acc:H3BT81]	cg02490185, cg04857037, cg15079869, cg23732836
ENSG00000234906	-0.789813	5.85871e-13	-4.99941	1.68465e-05	0.00110898	2.94464	APOC2	protein_coding	apolipoprotein C-II [Source:HGNC Symbol;Acc:609]	cg14723423, cg08701064, cg10169327, cg27436184, cg22294278, cg01958934, cg10872931, cg05134567, cg13119609, cg09555818
ENSG00000116691	-0.785774	-4.73374e-14	-4.71275	3.96451e-05	0.00153066	2.14406	MIIP	protein_coding	migration and invasion inhibitory protein [Source:HGNC Symbol;Acc:25715]	cg19559840, cg15770654, cg19545965, cg22534105, cg20657667, cg01942719, cg19602920, cg22299924, cg15059389, cg05080566, cg04205193, cg24953506, cg23687103, cg23355725
ENSG00000181523	-0.784467	-3.92857e-13	-6.1472	5.3544e-07	0.000376784	6.17304	SGSH	protein_coding	N-sulfoglucosamine sulfohydrolase [Source:HGNC Symbol;Acc:10818]	cg25863369, cg10860652, cg24838010, cg15399690, cg12455526, cg25561754, cg10930502, cg07675682, cg05140736
ENSG00000083838	-0.78423	-2.65164e-13	-6.46582	2.06721e-07	0.000326594	7.062	ZNF446	protein_coding	zinc finger protein 446 [Source:HGNC Symbol;Acc:21036]	cg12089968, cg01293418
ENSG00000167968	-0.782214	2.89463e-14	-4.69807	4.14139e-05	0.00156254	2.10326	DNASE1L2	protein_coding	deoxyribonuclease I-like 2 [Source:HGNC Symbol;Acc:2958]	cg05319934, cg14841103, cg08835258, cg10470408, cg08921185, cg03552663, cg23892953, cg24237576, cg20213769
ENSG00000156232	-0.781324	-5.74277e-14	-5.76542	1.6846e-06	0.000509332	5.10075	WHAMM	protein_coding	WAS protein homolog associated with actin, golgi membranes and microtubules [Source:HGNC Symbol;Acc:30493]	cg21386933, cg05859663, cg17463698, cg08007378, cg15558558, cg19342368, cg07463138, cg14834472, cg24327397
ENSG00000134539	-0.779106	-5.13104e-11	-6.07484	6.65091e-07	0.000390105	5.97031	KLRD1	protein_coding	killer cell lectin-like receptor subfamily D, member 1 [Source:HGNC Symbol;Acc:6378]	cg07697100
ENSG00000180525	-0.778532	2.84122e-13	-4.54133	6.59159e-05	0.00189598	1.66907	PRR26	protein_coding	proline rich 26 [Source:HGNC Symbol;Acc:30724]	cg01263942, cg01573089, cg12753366, cg22656048
ENSG00000271698	-0.777157	4.4405e-14	-5.27907	7.27753e-06	0.000798446	3.73052	GS1-393G12.13	protein_coding		cg03753385, cg02003199, cg24245280, cg05189540, cg16730287, cg18472694, cg01646718, cg11370259
ENSG00000188818	-0.7768	3.33228e-13	-5.0554	1.42442e-05	0.0010137	3.1017	ZDHHC11	protein_coding	zinc finger, DHHC-type containing 11 [Source:HGNC Symbol;Acc:19158]	cg02540781, cg26853976, cg11568791, cg14845909, cg20584011, cg15089370, cg12157377, cg08204402, cg26596734
ENSG00000075142	-0.776642	6.37913e-12	-5.03424	1.51772e-05	0.00105068	3.04231	SRI	protein_coding	sorcin [Source:HGNC Symbol;Acc:11292]	cg08160526
ENSG00000204099	-0.770673	-3.75291e-13	-4.68782	4.26953e-05	0.00158639	2.07478	NEU4	protein_coding	sialidase 4 [Source:HGNC Symbol;Acc:21328]	cg15211453, cg24429037, cg10504150, cg18095041, cg16660312, cg15222753, cg11706790, cg06892601, cg18485872
ENSG00000205279	-0.767749	2.41639e-13	-5.71525	1.95904e-06	0.000521197	4.95946	CTXN3	protein_coding	cortexin 3 [Source:HGNC Symbol;Acc:31110]	cg02238298, cg12030523, cg07157169
ENSG00000148335	-0.767665	1.28399e-13	-4.63989	4.9226e-05	0.00167196	1.94177	NTMT1	protein_coding	N-terminal Xaa-Pro-Lys N-methyltransferase 1 [Source:HGNC Symbol;Acc:23373]	cg13549082, cg03877745, cg15455222, cg21234265, cg04050750, cg08728558
ENSG00000169894	-0.765454	1.16885e-13	-5.38032	5.36714e-06	0.000753061	4.01569	MUC3A	protein_coding	mucin 3A, cell surface associated [Source:HGNC Symbol;Acc:7513]	cg26567680, cg04427640, cg25251480, cg00065261, cg26027665, cg19580973, cg04918082, cg04681369
ENSG00000156097	-0.761092	-3.94722e-13	-5.38657	5.26722e-06	0.000753061	4.03329	GPR61	protein_coding	G protein-coupled receptor 61 [Source:HGNC Symbol;Acc:13300]	cg17130110, cg19924468, cg00521434, cg26155492, cg06400096, cg04219726, cg23395759, cg06873895, cg23749046
ENSG00000170803	-0.758253	4.27605e-13	-4.57522	5.96262e-05	0.00182344	1.76272	OR2AG1	protein_coding	olfactory receptor, family 2, subfamily AG, member 1 [Source:HGNC Symbol;Acc:15142]	cg17854549, cg04895001, cg02634507, cg23178580
ENSG00000173991	-0.755429	-3.3521e-13	-4.82836	2.80933e-05	0.00132887	2.46614	TCAP	protein_coding	titin-cap [Source:HGNC Symbol;Acc:11610]	cg07534853, cg19546091, cg06247837, cg02326883, cg02593440, cg02082887, cg10986043, cg16027267
ENSG00000189001	-0.75483	-1.11306e-13	-5.0933	1.2714e-05	0.000972814	3.2081	SBSN	protein_coding	suprabasin [Source:HGNC Symbol;Acc:24950]	cg27050793, cg16064623, cg21987785, cg20080548, cg23680518, cg01611622, cg01097511
ENSG00000232196	-0.754447	-6.38813e-14	-6.37661	2.69686e-07	0.000334071	6.8138	MTRNR2L4	protein_coding	MT-RNR2-like 4 [Source:HGNC Symbol;Acc:37161]	cg07607625, cg24297095, cg03813108
ENSG00000087365	-0.753432	-1.44887e-13	-5.02168	1.57592e-05	0.00107522	3.00709	SF3B2	protein_coding	splicing factor 3b, subunit 2, 145kDa [Source:HGNC Symbol;Acc:10769]	cg09700701, cg20051530, cg24089521, cg06569300, cg26976936
ENSG00000129194	-0.752876	7.17416e-14	-4.31219	0.000129375	0.00267676	1.04009	SOX15	protein_coding	SRY (sex determining region Y)-box 15 [Source:HGNC Symbol;Acc:11196]	cg13483263, cg13159929, cg02256874, cg15910588, cg01029592, cg14187123, cg12805563, cg06482989, cg13098960, cg12169865
ENSG00000143368	-0.751705	-1.02607e-13	-5.48434	3.92477e-06	0.000670606	4.30881	SF3B4	protein_coding	splicing factor 3b, subunit 4, 49kDa [Source:HGNC Symbol;Acc:10771]	cg03952484, cg07534360, cg23750397, cg02134818, cg12167034, cg25913923, cg00177203, cg21381381
ENSG00000130313	-0.75069	-1.44573e-13	-4.65137	4.75774e-05	0.00165857	1.9736	PGLS	protein_coding	6-phosphogluconolactonase [Source:HGNC Symbol;Acc:8903]	cg02266849, cg07680195, cg17932425, cg27467005, cg14733989, cg14531085, cg10262425, cg08189659
ENSG00000131152	-0.750595	-8.43277e-14	-5.0822	1.31445e-05	0.000983277	3.17692	RP11-178L8.4	protein_coding		cg05406774, cg01571169, cg15524111, cg05529201, cg06654782
ENSG00000184047	-0.750568	-2.49875e-13	-5.71182	1.97938e-06	0.000521197	4.94979	DIABLO	protein_coding	diablo, IAP-binding mitochondrial protein [Source:HGNC Symbol;Acc:21528]	cg16238621, cg14506192, cg10802680, cg14094409, cg19529732, cg08622923, cg11804414, cg09123760, cg09736286, cg08597984, cg10849883
ENSG00000149043	-0.749626	1.35549e-14	-5.97296	9.02901e-07	0.000419552	5.68439	SYT8	protein_coding	synaptotagmin VIII [Source:HGNC Symbol;Acc:19264]	cg04925032, cg26805905, cg23726178, cg03529598, cg26201316, cg11745705, cg10332039, cg02781708, cg12396465, cg08387014
ENSG00000040341	-0.747593	2.76533e-14	-5.72845	1.88274e-06	0.000509332	4.99666	STAU2	protein_coding	staufen double-stranded RNA binding protein 2 [Source:HGNC Symbol;Acc:11371]	cg00870166, cg14195684, cg20646544, cg00085416, cg23686113, cg00591070, cg06101996
ENSG00000217702	-0.746707	-5.2259e-14	-4.71396	3.95023e-05	0.00153066	2.14743	MGC10955	protein_coding		cg00088445, cg16406582
ENSG00000185880	-0.746093	-1.81242e-13	-4.28647	0.000139487	0.00277007	0.969982	TRIM69	protein_coding	tripartite motif containing 69 [Source:HGNC Symbol;Acc:17857]	cg14733468, cg11104443, cg27132050, cg22263241
ENSG00000118094	-0.745657	2.36187e-13	-5.06648	1.37791e-05	0.000992795	3.13278	TREH	protein_coding	trehalase (brush-border membrane glycoprotein) [Source:HGNC Symbol;Acc:12266]	cg17535392, cg21424090, cg15474711, cg09144398, cg08498647, cg25740070, cg15732223, cg17695682
ENSG00000214265	-0.745123	2.9818e-13	-4.96941	1.84298e-05	0.00113756	2.86056	SNURF	protein_coding	SNRPN upstream reading frame [Source:HGNC Symbol;Acc:11171]	cg01432432, cg08372135, cg03858387, cg12298755, cg16744228, cg17916021, cg04072648, cg17503663, cg18506672
ENSG00000273173	-0.745123	2.9818e-13	-4.96941	1.84298e-05	0.00113756	2.86056	SNURF	protein_coding	SNRPN upstream reading frame protein [Source:UniProtKB/Swiss-Prot;Acc:Q9Y675]	cg01432432, cg08372135, cg03858387, cg12298755, cg16744228, cg17916021, cg04072648, cg17503663, cg18506672
ENSG00000070087	-0.743944	1.26751e-13	-5.31134	6.60454e-06	0.000762005	3.82139	PFN2	protein_coding	profilin 2 [Source:HGNC Symbol;Acc:8882]	cg19789417, cg15679432, cg10709925, cg10946247
ENSG00000100292	-0.74375	-1.88633e-13	-4.3821	0.000105394	0.00243421	1.23117	HMOX1	protein_coding	heme oxygenase (decycling) 1 [Source:HGNC Symbol;Acc:5013]	cg25060589, cg27116232, cg16386673, cg00513991, cg11458974, cg01436573
ENSG00000107618	-0.743342	2.92566e-13	-4.87407	2.45092e-05	0.00126641	2.59381	RBP3	protein_coding	retinol binding protein 3, interstitial [Source:HGNC Symbol;Acc:9921]	cg17964955, cg14011229, cg02086431, cg01042100, cg13830125, cg24053375, cg05124813
ENSG00000110104	-0.742305	-4.60854e-13	-5.7529	1.74927e-06	0.000509332	5.06549	CCDC86	protein_coding	coiled-coil domain containing 86 [Source:HGNC Symbol;Acc:28359]	cg03586713, cg27621997, cg23904249, cg26317493, cg18856296, cg05699373, cg10844818, cg18056133, cg13253694, cg10583992, cg03700121
ENSG00000153930	-0.741392	3.10253e-13	-4.83122	2.78546e-05	0.00132887	2.47412	ANKFN1	protein_coding	ankyrin-repeat and fibronectin type III domain containing 1 [Source:HGNC Symbol;Acc:26766]	cg02247227
ENSG00000105963	-0.740364	-1.60681e-13	-5.35718	5.75412e-06	0.00075316	3.95048	ADAP1	protein_coding	ArfGAP with dual PH domains 1 [Source:HGNC Symbol;Acc:16486]	cg00969446, cg13634864, cg19506311, cg06381665, cg02381321, cg01075915, cg25088991, cg20240573, cg24302237, cg07736139, cg10227572, cg27611994
ENSG00000103502	-0.740098	-3.56848e-13	-4.6322	5.03625e-05	0.00169147	1.92044	CDIPT	protein_coding	CDP-diacylglycerol--inositol 3-phosphatidyltransferase [Source:HGNC Symbol;Acc:1769]	cg14210533, cg26618415, cg09744617, cg05016401, cg00139807, cg07361580, cg04940776, cg24474561, cg01827781, cg24235633, cg02575675, cg22581518, cg22191015, cg09412849
ENSG00000075089	-0.739912	4.941e-14	-5.14151	1.10017e-05	0.000920627	3.34353	ACTR6	protein_coding	ARP6 actin-related protein 6 homolog (yeast) [Source:HGNC Symbol;Acc:24025]	cg12425800, cg21601160
ENSG00000075213	-0.738831	4.21856e-14	-6.25368	3.89332e-07	0.000357615	6.47085	SEMA3A	protein_coding	sema domain, immunoglobulin domain (Ig), short basic domain, secreted, (semaphorin) 3A [Source:HGNC Symbol;Acc:10723]	cg12881209, cg26269295
ENSG00000188981	-0.737649	-3.11712e-13	-4.75656	3.4798e-05	0.00145287	2.26598	MSANTD1	protein_coding	Myb/SANT-like DNA-binding domain containing 1 [Source:HGNC Symbol;Acc:33741]	cg22338623, cg18223541, cg09011861
ENSG00000198546	-0.737149	1.73534e-13	-5.70203	2.03855e-06	0.0005255	4.92222	ZNF511	protein_coding	zinc finger protein 511 [Source:HGNC Symbol;Acc:28445]	cg17851392, cg04070692, cg15856055, cg17770886, cg08961906, cg10870786, cg04004567, cg05658858, cg06130365, cg03867445, cg01951240
ENSG00000153531	-0.736187	-1.84368e-13	-5.06115	1.40009e-05	0.00099999	3.11783	ADPRHL1	protein_coding	ADP-ribosylhydrolase like 1 [Source:HGNC Symbol;Acc:21303]	cg14339867, cg00463202, cg27490101, cg20731693, cg20773767, cg14845091, cg21243846, cg23417523, cg21304833, cg21834032, cg00242786, cg12912869, cg01679512, cg05567734, cg09038001
ENSG00000106609	-0.735756	-3.16932e-13	-5.35522	5.78806e-06	0.00075316	3.94498	TMEM248	protein_coding	transmembrane protein 248 [Source:HGNC Symbol;Acc:25476]	cg03895037, cg14702264, cg00879163, cg23084922, cg17996989
ENSG00000254772	-0.735308	2.19992e-14	-4.6038	5.47862e-05	0.00175926	1.84179	EEF1G	protein_coding	eukaryotic translation elongation factor 1 gamma [Source:HGNC Symbol;Acc:3213]	cg20518716, cg10397070, cg22933646, cg03680238, cg14250984, cg14073716, cg06646863
ENSG00000177943	-0.733178	-2.38865e-13	-4.34303	0.000118197	0.00258173	1.1243	MAMDC4	protein_coding	MAM domain containing 4 [Source:HGNC Symbol;Acc:24083]	cg14162552, cg11185291, cg14290445, cg08105914, cg00058235, cg15340845, cg17658631
ENSG00000244165	-0.731814	1.65398e-13	-4.92093	2.13065e-05	0.0012126	2.72483	P2RY11	protein_coding	purinergic receptor P2Y, G-protein coupled, 11 [Source:HGNC Symbol;Acc:8540]	cg23088551, cg07909274, cg01621132, cg01587390, cg13936972, cg02108736, cg11877254, cg26071481, cg07753644, cg18910313
ENSG00000214212	-0.73108	-3.59614e-14	-4.80771	2.9878e-05	0.00137135	2.40853	C19orf38	protein_coding	chromosome 19 open reading frame 38 [Source:HGNC Symbol;Acc:34073]	cg27491025, cg08100233, cg03550930, cg05051316, cg20193288, cg09982071, cg07781223, cg04577052, cg21461837, cg06470689, cg02290823, cg11643773, cg01875838, cg26411267
ENSG00000139291	-0.730794	-2.42685e-13	-5.4111	4.8925e-06	0.000734162	4.1024	TMEM19	protein_coding	transmembrane protein 19 [Source:HGNC Symbol;Acc:25605]	cg04969878, cg10319600, cg07483432, cg24916463, cg25337227, cg07916003, cg05951308, cg17777728, cg09592487
ENSG00000167749	-0.730279	6.57157e-14	-5.05418	1.42964e-05	0.00101558	3.09828	KLK4	protein_coding	kallikrein-related peptidase 4 [Source:HGNC Symbol;Acc:6365]	cg15096123, cg18200280, cg00329745, cg12496548, cg13793157
ENSG00000185739	-0.729136	1.72063e-13	-4.33347	0.000121557	0.00259941	1.09817	SRL	protein_coding	sarcalumenin [Source:HGNC Symbol;Acc:11295]	cg16525330, cg14596338, cg14143086, cg11399682, cg15683127, cg03609003, cg08480903, cg04105349
ENSG00000237452	-0.727817	-4.74445e-14	-5.2537	7.85425e-06	0.000809883	3.6591	AC074212.3	protein_coding	Uncharacterized protein [Source:UniProtKB/TrEMBL;Acc:C9JSJ3]	cg06393098, cg13822446, cg07994006, cg24731952, cg13604265, cg04127739, cg23065483, cg09430954
ENSG00000215845	-0.727345	7.19607e-14	-5.79608	1.53624e-06	0.000506462	5.18705	TSTD1	protein_coding	thiosulfate sulfurtransferase (rhodanese)-like domain containing 1 [Source:HGNC Symbol;Acc:35410]	cg24411043, cg00329300, cg11731300, cg13466383, cg24161057, cg13906823, cg12426196, cg18147168, cg22110569, cg17192754, cg07883333, cg13458210
ENSG00000270149	-0.727345	7.19607e-14	-5.79608	1.53624e-06	0.000506462	5.18705	RP11-544M22.13	protein_coding	Uncharacterized protein [Source:UniProtKB/TrEMBL;Acc:R4GMV9]	cg24411043, cg00329300, cg11731300, cg13466383, cg24161057, cg13906823, cg12426196, cg18147168, cg22110569, cg17192754, cg07883333, cg13458210
ENSG00000213901	-0.726296	3.5882e-13	-4.4169	9.5145e-05	0.00229782	1.32657	SLC23A3	protein_coding	solute carrier family 23, member 3 [Source:HGNC Symbol;Acc:20601]	cg04980991, cg11362062, cg26320219
ENSG00000132768	-0.725996	-2.58109e-13	-4.89699	2.28869e-05	0.0012403	2.65788	DPH2	protein_coding	DPH2 homolog (S. cerevisiae) [Source:HGNC Symbol;Acc:3004]	cg12188398, cg18761929, cg18891020, cg06790019, cg04099264, cg23799759, cg00124774, cg22344139, cg25955969, cg01971071, cg21410961, cg04746587, cg05050882
ENSG00000124159	-0.723595	-2.1446e-13	-4.07534	0.000257671	0.0037174	0.399084	MATN4	protein_coding	matrilin 4 [Source:HGNC Symbol;Acc:6910]	cg16667508, cg23168456, cg14608505, cg20256260, cg22669717, cg06407657, cg27176129, cg17918288, cg19655577, cg04305670, cg09206268, cg26495953, cg16137772, cg10535411, cg00028844
ENSG00000233502	-0.721822	-4.49056e-13	-4.72026	3.87688e-05	0.00150862	2.16495	AC104794.4	protein_coding		cg00692774, cg08774267, cg06601130, cg13414654
ENSG00000117834	-0.721622	-7.59962e-14	-5.75714	1.72709e-06	0.000509332	5.07744	SLC5A9	protein_coding	solute carrier family 5 (sodium/sugar cotransporter), member 9 [Source:HGNC Symbol;Acc:22146]	cg00866264, cg00294940, cg21297772, cg10025838
ENSG00000170075	-0.719814	4.13585e-13	-5.73624	1.83917e-06	0.000509332	5.01857	GPR37L1	protein_coding	G protein-coupled receptor 37 like 1 [Source:HGNC Symbol;Acc:14923]	cg27450557, cg00921097, cg18173859, cg02848961, cg13300939, cg17219660, cg02124912, cg27313021, cg15096829, cg02751839, cg16257215
ENSG00000153253	-0.719176	1.40147e-13	-5.03881	1.49705e-05	0.001041	3.05515	SCN3A	protein_coding	sodium channel, voltage-gated, type III, alpha subunit [Source:HGNC Symbol;Acc:10590]	cg18295068, cg17754914
ENSG00000168528	-0.719146	3.19948e-13	-4.94739	1.96851e-05	0.00115439	2.7989	SERINC2	protein_coding	serine incorporator 2 [Source:HGNC Symbol;Acc:23231]	cg01993645, cg23864468, cg25342674, cg12168389, cg03662532, cg00997713, cg21902291
ENSG00000100156	-0.719133	5.82185e-13	-5.33986	6.06177e-06	0.000757664	3.9017	SLC16A8	protein_coding	solute carrier family 16 (monocarboxylate transporter), member 8 [Source:HGNC Symbol;Acc:16270]	cg23668028, cg23765961, cg15780363, cg02815135, cg00163920, cg05546045, cg20832270, cg09813186, cg25652754
ENSG00000140522	-0.719001	4.70529e-13	-5.00268	1.66824e-05	0.00110314	2.9538	RLBP1	protein_coding	retinaldehyde binding protein 1 [Source:HGNC Symbol;Acc:10024]	cg10173075, cg15808008, cg20989926, cg08746496, cg00376910, cg12903024, cg10408410, cg04383594
ENSG00000099203	-0.718485	-2.15431e-14	-4.66679	4.5447e-05	0.0016265	2.0164	TMED1	protein_coding	transmembrane emp24 protein transport domain containing 1 [Source:HGNC Symbol;Acc:17291]	cg08100233, cg03550930, cg05051316, cg20193288, cg09982071, cg07781223, cg04577052, cg21461837, cg06470689, cg02290823, cg11643773, cg01875838, cg26411267, cg27518823
ENSG00000130595	-0.718125	-8.39884e-14	-4.86545	2.51488e-05	0.00127347	2.56971	TNNT3	protein_coding	troponin T type 3 (skeletal, fast) [Source:HGNC Symbol;Acc:11950]	cg10222837, cg19608778, cg06124793, cg12825528, cg26355894, cg27570326, cg21659910, cg22317989, cg16838699, cg08029189, cg22851683
ENSG00000143318	-0.717121	1.8375e-13	-4.54932	6.43777e-05	0.00187655	1.69112	CASQ1	protein_coding	calsequestrin 1 (fast-twitch, skeletal muscle) [Source:HGNC Symbol;Acc:1512]	cg03835785, cg07813643, cg05643453, cg02297709, cg15926420, cg08246428, cg14919490, cg27352514, cg09547777, cg18862562, cg16571192, cg00327483, cg08105571, cg10377188, cg16024932
ENSG00000166535	-0.716717	-5.51792e-13	-4.73704	3.68806e-05	0.00148792	2.21163	A2ML1	protein_coding	alpha-2-macroglobulin-like 1 [Source:HGNC Symbol;Acc:23336]	cg23546356, cg15769388, cg03490200, cg13863204, cg27653134
ENSG00000255737	-0.716534	1.3916e-13	-5.30248	6.78291e-06	0.000771924	3.79643	AGAP2-AS1	protein_coding	AGAP2 antisense RNA 1 [Source:HGNC Symbol;Acc:48633]	cg06314111, cg16823042, cg23387569
ENSG00000226479	-0.71602	-2.12591e-13	-4.7956	3.09765e-05	0.00137903	2.37476	TMEM185B	protein_coding	transmembrane protein 185B [Source:HGNC Symbol;Acc:18896]	cg20234855, cg05274172, cg07679725, cg08408563, cg19865616, cg14776093, cg07988989, cg06194119, cg25936380
ENSG00000167461	-0.714444	-3.79296e-13	-4.69642	4.16174e-05	0.00156262	2.09868	RAB8A	protein_coding	RAB8A, member RAS oncogene family [Source:HGNC Symbol;Acc:7007]	cg20059748, cg03621001, cg23884418, cg15656560, cg16430295, cg06816063, cg17656396, cg05750081
ENSG00000159674	-0.71435	-2.84277e-13	-4.36628	0.000110405	0.00249003	1.18786	SPON2	protein_coding	spondin 2, extracellular matrix protein [Source:HGNC Symbol;Acc:11253]	cg26910825, cg09865015, cg05436939, cg16721321, cg26130533, cg14505741, cg11104416, cg18085660, cg11888738, cg01638225, cg21082272, cg27173148, cg14066993, cg17232217, cg15203271, cg20608348
ENSG00000010282	-0.714232	1.58843e-13	-4.00431	0.000316212	0.00417707	0.209002	HHATL	protein_coding	hedgehog acyltransferase-like [Source:HGNC Symbol;Acc:13242]	cg07038973, cg19827650, cg07653555, cg15300076, cg15530464, cg17250225, cg24962576
ENSG00000205047	-0.714047	-3.63049e-13	-4.40057	9.98258e-05	0.00236238	1.28178	FLJ00104	protein_coding	HCG1980662; Uncharacterized protein [Source:UniProtKB/TrEMBL;Acc:Q86VH3]	cg04145522, cg01624637, cg27338807, cg03579904, cg06908618, cg16664496, cg00487155
ENSG00000126705	-0.713294	-2.48088e-13	-5.99444	8.46508e-07	0.000419552	5.74472	AHDC1	protein_coding	AT hook, DNA binding motif, containing 1 [Source:HGNC Symbol;Acc:25230]	cg16020249, cg11531628, cg00808329, cg25421855, cg11697038, cg17164905, cg02277710
ENSG00000206203	-0.712969	-1.265e-13	-4.16308	0.000199847	0.00327661	0.635302	TSSK2	protein_coding	testis-specific serine kinase 2 [Source:HGNC Symbol;Acc:11401]	cg13343253, cg13045300, cg09204618, cg07849616, cg22656521, cg18708412, cg06927134, cg25759381, cg19824783
ENSG00000126218	-0.712337	1.41243e-13	-4.28388	0.000140548	0.00277007	0.962928	F10	protein_coding	coagulation factor X [Source:HGNC Symbol;Acc:3528]	cg10103943, cg17850640, cg21367957, cg21714557, cg05092353, cg13001878, cg14904725, cg08548500
ENSG00000153347	-0.711126	2.69437e-13	-5.76903	1.66644e-06	0.000509332	5.1109	FAM81B	protein_coding	family with sequence similarity 81, member B [Source:HGNC Symbol;Acc:26335]	cg03304472, cg23360388, cg07721901
ENSG00000256235	-0.710945	2.59992e-13	-4.21838	0.000170153	0.00304986	0.784958	SMIM3	protein_coding	small integral membrane protein 3 [Source:HGNC Symbol;Acc:30248]	cg01599673, cg06302245, cg16646054
ENSG00000182327	-0.709772	1.36893e-14	-4.24906	0.000155591	0.00291665	0.868238	GLTPD2	protein_coding	glycolipid transfer protein domain containing 2 [Source:HGNC Symbol;Acc:33756]	cg15589042, cg27318622, cg21334677, cg07208649, cg03704673
ENSG00000054179	-0.709502	-5.19043e-13	-5.1901	9.50808e-06	0.000877431	3.48016	ENTPD2	protein_coding	ectonucleoside triphosphate diphosphohydrolase 2 [Source:HGNC Symbol;Acc:3364]	cg13247581, cg25483003, cg04823796, cg13981310, cg14295062, cg14044120
ENSG00000092051	-0.709122	-1.70722e-14	-4.34135	0.000118781	0.00258946	1.1197	JPH4	protein_coding	junctophilin 4 [Source:HGNC Symbol;Acc:20156]	cg18753680, cg06536578, cg25237793, cg02981103
ENSG00000143416	-0.708998	3.64322e-13	-5.12863	1.14351e-05	0.000940942	3.30736	SELENBP1	protein_coding	selenium binding protein 1 [Source:HGNC Symbol;Acc:10719]	cg18515587, cg24480379, cg26065909, cg24486037, cg07916011
ENSG00000205147	-0.705655	2.42777e-13	-4.58857	5.73164e-05	0.00179242	1.79962	AC016586.1	protein_coding		cg08217234, cg26388369, cg24295300, cg20768766
ENSG00000150261	-0.704923	-5.97647e-14	-5.24921	7.96101e-06	0.000809883	3.64645	OR8K1	protein_coding	olfactory receptor, family 8, subfamily K, member 1 [Source:HGNC Symbol;Acc:14831]	cg22082267, cg25545500
ENSG00000187642	-0.704018	1.72185e-13	-4.9185	2.1462e-05	0.00121276	2.71803	C1orf170	protein_coding	chromosome 1 open reading frame 170 [Source:HGNC Symbol;Acc:28208]	cg22599150, cg20869814, cg22579372, cg22583825, cg15526941, cg10201533, cg11235921, cg11782208, cg11143486, cg12199972, cg00380574, cg10381813
ENSG00000135446	-0.703292	-2.52556e-13	-5.24278	8.11625e-06	0.000811563	3.62837	CDK4	protein_coding	cyclin-dependent kinase 4 [Source:HGNC Symbol;Acc:1773]	cg03638940, cg11081034, cg19923048, cg17828445, cg14212193
ENSG00000174837	-0.703156	7.53133e-14	-4.36235	0.000111687	0.00250357	1.1771	EMR1	protein_coding	egf-like module containing, mucin-like, hormone receptor-like 1 [Source:HGNC Symbol;Acc:3336]	cg07059846, cg01662710, cg04689867, cg22889448, cg05025071, cg21308575
ENSG00000267918	-0.702604	-1.29057e-13	-4.32744	0.000123723	0.00262585	1.08171	AL117190.2	protein_coding		cg02546590, cg05107363, cg16872344, cg09285543, cg24183098, cg03768174, cg02412314
ENSG00000182053	-0.702298	8.2014e-14	-4.53191	6.77777e-05	0.00192176	1.64307	TRIM49B	protein_coding	tripartite motif containing 49B [Source:HGNC Symbol;Acc:42955]	cg16351410
ENSG00000105270	-0.702012	4.97175e-14	-4.97772	1.79769e-05	0.00113756	2.88385	CLIP3	protein_coding	CAP-GLY domain containing linker protein 3 [Source:HGNC Symbol;Acc:24314]	cg21647257, cg00819362, cg02878461, cg22694268, cg14959907
ENSG00000255713	-0.70037	-2.02676e-13	-4.83497	2.75446e-05	0.00132352	2.48458	OR4D2	protein_coding	olfactory receptor, family 4, subfamily D, member 2 [Source:HGNC Symbol;Acc:8294]	cg08200621
ENSG00000269155	-0.699663	1.99244e-13	-4.39088	0.00010271	0.00240044	1.25522	AL009178.1	protein_coding	Uncharacterized protein; cDNA FLJ43200 fis, clone FEBRA2007793 [Source:UniProtKB/TrEMBL;Acc:Q6ZUY9]	cg03298716
ENSG00000187944	-0.698797	7.95497e-14	-4.84363	2.6842e-05	0.00130237	2.50875	C2orf66	protein_coding	chromosome 2 open reading frame 66 [Source:HGNC Symbol;Acc:33809]	cg06284438, cg12108683, cg26014120, cg15944856, cg02489219
ENSG00000000971	-0.698731	-1.27519e-13	-4.53205	6.77506e-05	0.00192176	1.64344	CFH	protein_coding	complement factor H [Source:HGNC Symbol;Acc:4883]	cg18436810, cg07780180, cg23557926
ENSG00000181963	-0.697215	-3.5414e-13	-5.18492	9.65703e-06	0.000878955	3.4656	OR52K2	protein_coding	olfactory receptor, family 52, subfamily K, member 2 [Source:HGNC Symbol;Acc:15223]	cg12250761, cg14237852, cg24827643
ENSG00000131061	-0.697015	-6.54509e-14	-4.73102	3.75476e-05	0.00149342	2.19487	ZNF341	protein_coding	zinc finger protein 341 [Source:HGNC Symbol;Acc:15992]	cg04112800, cg14166149, cg24229687, cg15301673, cg17467557, cg16442574
ENSG00000211584	-0.6967	7.17999e-13	-4.67425	4.44517e-05	0.00162265	2.0371	SLC48A1	protein_coding	solute carrier family 48 (heme transporter), member 1 [Source:HGNC Symbol;Acc:26035]	cg23815853
ENSG00000218672	-0.696491	-5.27289e-13	-5.09218	1.27568e-05	0.000972814	3.20495	AC008060.7	protein_coding	HCG2000720; Hypothetical gene supported by AK054822; Uncharacterized protein [Source:UniProtKB/TrEMBL;Acc:A4D251]	cg05781999, cg15987732, cg10214421, cg25643595, cg19064493, cg27181047, cg06542022, cg02078943
ENSG00000128039	-0.696143	-2.71334e-13	-5.79245	1.55312e-06	0.000506972	5.17682	SRD5A3	protein_coding	steroid 5 alpha-reductase 3 [Source:HGNC Symbol;Acc:25812]	cg07188000, cg01612660, cg08404328, cg18355925, cg01788360, cg02574293, cg15601535, cg21827969, cg15083964
ENSG00000110243	-0.69602	-2.00801e-14	-4.25491	0.000152959	0.00288982	0.88412	APOA5	protein_coding	apolipoprotein A-V [Source:HGNC Symbol;Acc:17288]	cg06161723, cg02157083, cg15143115, cg00411697, cg15248784, cg07700644, cg03296940
ENSG00000205221	-0.695698	-2.06917e-13	-4.50422	7.35554e-05	0.00200775	1.5667	VIT	protein_coding	vitrin [Source:HGNC Symbol;Acc:12697]	cg21931986, cg21130913, cg26638266, cg09154591
ENSG00000215454	-0.695562	-6.89861e-14	-4.24421	0.000157809	0.0029374	0.855061	KRTAP10-4	protein_coding	keratin associated protein 10-4 [Source:HGNC Symbol;Acc:20521]	cg05987443, cg27388560, cg05168609
ENSG00000269403	-0.695249	-5.31648e-13	-4.50842	7.26484e-05	0.00198987	1.57828	CTD-2616J11.11	protein_coding	Uncharacterized protein [Source:UniProtKB/TrEMBL;Acc:M0QXX7]	cg05562817, cg22065498, cg18390959, cg14496375, cg13138803
ENSG00000137171	-0.695203	-3.14243e-13	-4.60579	5.44641e-05	0.00175548	1.8473	KLC4	protein_coding	kinesin light chain 4 [Source:HGNC Symbol;Acc:21624]	cg01489274, cg01688955
ENSG00000177694	-0.694949	-3.63771e-13	-5.52278	3.496e-06	0.000627748	4.41715	NAALADL2	protein_coding	N-acetylated alpha-linked acidic dipeptidase-like 2 [Source:HGNC Symbol;Acc:23219]	NA
ENSG00000198218	-0.694895	-1.32801e-13	-5.93019	1.02664e-06	0.000431374	5.56424	QRICH1	protein_coding	glutamine-rich 1 [Source:HGNC Symbol;Acc:24713]	cg11013977, cg17663101, cg04203084, cg10954248, cg15315015, cg15961849, cg16270091, cg14533860, cg27166812, cg16128308, cg13340577
ENSG00000259571	-0.694707	2.49229e-13	-5.09021	1.28323e-05	0.000972814	3.19943	BLID	protein_coding	BH3-like motif containing, cell death inducer [Source:HGNC Symbol;Acc:33495]	cg17196933, cg22813542, cg16189093, cg03225882, cg13125488, cg15598802, cg11795976
ENSG00000179526	-0.694406	-1.36007e-13	-4.21049	0.000174106	0.00305765	0.763584	SHARPIN	protein_coding	SHANK-associated RH domain interactor [Source:HGNC Symbol;Acc:25321]	cg19978055, cg14771070, cg26272248, cg06239191, cg16311044, cg12588126
ENSG00000075073	-0.69434	-8.99474e-14	-4.48524	7.77929e-05	0.00207467	1.51442	TACR2	protein_coding	tachykinin receptor 2 [Source:HGNC Symbol;Acc:11527]	cg26984805, cg06548721, cg06008345, cg02684964, cg07785737, cg10279204, cg02303677, cg26866174, cg18675128, cg12788535, cg03701331, cg11086960
ENSG00000062282	-0.693798	4.31562e-13	-4.14696	0.000209421	0.00336166	0.591785	DGAT2	protein_coding	diacylglycerol O-acyltransferase 2 [Source:HGNC Symbol;Acc:16940]	cg22016077
ENSG00000170049	-0.692888	1.83197e-13	-4.41748	9.49832e-05	0.00229782	1.32816	KCNAB3	protein_coding	potassium voltage-gated channel, shaker-related subfamily, beta member 3 [Source:HGNC Symbol;Acc:6230]	cg15951188, cg21017569, cg13407335, cg16513459, cg01323777, cg14918082, cg01449995, cg25343509, cg13697368, cg05163475, cg24301844, cg19309855, cg02429393, cg19095567, cg25011395
ENSG00000186642	-0.692696	-2.63793e-13	-4.02932	0.000294257	0.0040039	0.275792	PDE2A	protein_coding	phosphodiesterase 2A, cGMP-stimulated [Source:HGNC Symbol;Acc:8777]	cg08182160, cg23792978, cg03673138, cg10446546, cg07903936, cg02728101
ENSG00000181961	-0.692205	1.88589e-13	-3.82178	0.000532675	0.00561641	-0.274191	OR4A16	protein_coding	olfactory receptor, family 4, subfamily A, member 16 [Source:HGNC Symbol;Acc:15153]	cg14715327, cg05962042, cg19539556
ENSG00000114554	-0.691896	-4.16518e-13	-4.085	0.000250584	0.00365697	0.424995	PLXNA1	protein_coding	plexin A1 [Source:HGNC Symbol;Acc:9099]	cg19222574, cg13560539, cg09355697, cg15218880, cg17228960, cg05119979, cg23340249, cg08287844
ENSG00000213889	-0.691528	1.60095e-14	-4.06002	0.000269331	0.00380318	0.357976	PPM1N	protein_coding	protein phosphatase, Mg2+/Mn2+ dependent, 1N (putative) [Source:HGNC Symbol;Acc:26845]	cg25835071, cg17594681, cg19803783
ENSG00000105472	-0.691216	9.64183e-14	-4.17403	0.000193585	0.00322205	0.66491	CLEC11A	protein_coding	C-type lectin domain family 11, member A [Source:HGNC Symbol;Acc:10576]	cg20308817, cg10773601, cg25309343, cg24790297, cg16651537, cg13152535, cg21017235, cg08678044
ENSG00000132671	-0.690581	-2.33902e-13	-3.98794	0.000331446	0.00426699	0.165346	SSTR4	protein_coding	somatostatin receptor 4 [Source:HGNC Symbol;Acc:11333]	cg13958456, cg22879016, cg13763765, cg16502866, cg14631053, cg17586860, cg18197392, cg07676859, cg22534145, cg10019507
ENSG00000167554	-0.690315	-4.78855e-13	-4.31127	0.000129722	0.00267693	1.03759	ZNF610	protein_coding	zinc finger protein 610 [Source:HGNC Symbol;Acc:26687]	cg15236340, cg21748749, cg04145553, cg05572047, cg17271561, cg22394156, cg11628574, cg13369291, cg15485645
ENSG00000185615	-0.69007	-2.18905e-13	-4.75162	3.53144e-05	0.00146638	2.2522	PDIA2	protein_coding	protein disulfide isomerase family A, member 2 [Source:HGNC Symbol;Acc:14180]	cg08203127, cg03663874, cg01979489, cg27392802, cg09357140, cg02428506, cg10151162, cg00508131
ENSG00000214402	-0.689286	6.61273e-14	-4.60987	5.38102e-05	0.00174653	1.85858	LCNL1	protein_coding	lipocalin-like 1 [Source:HGNC Symbol;Acc:34436]	cg14386474, cg14476213, cg12389126, cg19285473
ENSG00000159873	-0.688681	-3.11846e-13	-5.37477	5.45753e-06	0.000753061	4.00005	CCDC117	protein_coding	coiled-coil domain containing 117 [Source:HGNC Symbol;Acc:26599]	cg16661247, cg21009769, cg11501374, cg19953843, cg01407797, cg12298140, cg06678982, cg21295104, cg20111235, cg22286066
ENSG00000189334	-0.688434	3.71537e-13	-4.27314	0.000145027	0.0028079	0.93371	S100A14	protein_coding	S100 calcium binding protein A14 [Source:HGNC Symbol;Acc:18901]	cg05909049, cg16282977, cg15104031, cg16348003, cg05659314, cg08477332
ENSG00000136161	-0.687865	-3.45011e-13	-5.65297	2.36274e-06	0.000555483	4.78404	RCBTB2	protein_coding	regulator of chromosome condensation (RCC1) and BTB (POZ) domain containing protein 2 [Source:HGNC Symbol;Acc:1914]	cg00143700, cg08019564, cg00750684, cg15227275, cg09040301, cg09516805, cg25165199, cg18731055, cg17300047, cg24566538, cg01305866
ENSG00000105254	-0.687097	-2.17119e-13	-5.43855	4.50465e-06	0.00071951	4.17976	TBCB	protein_coding	tubulin folding cofactor B [Source:HGNC Symbol;Acc:1989]	cg04628320, cg15169940, cg13597949, cg05031283
ENSG00000231068	-0.686341	-3.93017e-13	-4.98054	1.78257e-05	0.00113699	2.89176	KRTAP21-3	protein_coding	keratin associated protein 21-3 [Source:HGNC Symbol;Acc:34216]	cg07880098
ENSG00000166211	-0.686319	3.03759e-13	-4.66227	4.60621e-05	0.00163314	2.00384	SPIC	protein_coding	Spi-C transcription factor (Spi-1/PU.1 related) [Source:HGNC Symbol;Acc:29549]	cg22809516
ENSG00000088726	-0.686115	2.06624e-13	-5.3179	6.47556e-06	0.000762005	3.83986	TMEM40	protein_coding	transmembrane protein 40 [Source:HGNC Symbol;Acc:25620]	cg21804802
ENSG00000188269	-0.685505	-5.45239e-11	-5.37232	5.49784e-06	0.000753061	3.99316	OR7A5	protein_coding	olfactory receptor, family 7, subfamily A, member 5 [Source:HGNC Symbol;Acc:8368]	cg16337328, cg19305434, cg16924306
ENSG00000131398	-0.685092	-3.83744e-13	-4.32955	0.00012296	0.0026181	1.08747	KCNC3	protein_coding	potassium voltage-gated channel, Shaw-related subfamily, member 3 [Source:HGNC Symbol;Acc:6235]	cg03251287, cg25482411, cg18408676, cg18787876, cg06283292
ENSG00000100346	-0.684657	-3.56875e-13	-4.8494	2.63832e-05	0.00129448	2.52488	CACNA1I	protein_coding	calcium channel, voltage-dependent, T type, alpha 1I subunit [Source:HGNC Symbol;Acc:1396]	cg08800414, cg11138192, cg18070442, cg01726073, cg03390717, cg11312108, cg23016726
ENSG00000184601	-0.684318	-2.65329e-14	-5.09045	1.28232e-05	0.000972814	3.20009	C14orf180	protein_coding	chromosome 14 open reading frame 180 [Source:HGNC Symbol;Acc:33795]	cg18484736, cg24102702, cg00497078, cg02868468, cg14735905, cg21198755, cg12981387, cg16063716, cg15421520
ENSG00000181323	-0.684288	-3.33986e-13	-4.76802	3.36302e-05	0.00143983	2.29789	SPEM1	protein_coding	spermatid maturation 1 [Source:HGNC Symbol;Acc:32429]	cg13986127, cg13062137, cg18772531, cg22876227, cg09298294, cg20725135, cg05754035, cg26236278, cg10006419, cg18973456, cg15416363
ENSG00000159884	-0.683977	3.31261e-14	-5.48613	3.9037e-06	0.000670367	4.31385	CCDC107	protein_coding	coiled-coil domain containing 107 [Source:HGNC Symbol;Acc:28465]	cg11326613, cg13560136, cg14231674, cg04874822
ENSG00000101210	-0.682959	-1.41212e-13	-5.80815	1.4815e-06	0.000506462	5.22101	EEF1A2	protein_coding	eukaryotic translation elongation factor 1 alpha 2 [Source:HGNC Symbol;Acc:3192]	cg23582408, cg01915951, cg14610853, cg15230105, cg06330103, cg23116658, cg23851167, cg22463915, cg22456272, cg13499871, cg12340651
ENSG00000258664	-0.682366	1.36369e-13	-5.102	1.23865e-05	0.000966854	3.23253	IFRG15	protein_coding	Homo sapiens torsin A interacting protein 2 (TOR1AIP2), transcript variant 1, mRNA. [Source:RefSeq mRNA;Acc:NM_022347]	cg05024142, cg19007180, cg08221383, cg19520502, cg24717556
ENSG00000105198	-0.682122	6.98098e-14	-4.41635	9.53002e-05	0.00229937	1.32505	LGALS13	protein_coding	lectin, galactoside-binding, soluble, 13 [Source:HGNC Symbol;Acc:15449]	cg00616147, cg00196971
ENSG00000176177	-0.681662	3.74291e-13	-5.36327	5.64971e-06	0.00075316	3.96763	ENTHD1	protein_coding	ENTH domain containing 1 [Source:HGNC Symbol;Acc:26352]	cg08245789, cg03504496, cg20623350, cg13419691, cg10658197, cg00044729
ENSG00000268927	-0.681463	-5.57521e-13	-4.18593	0.000187003	0.00316048	0.697091	FLJ00418	protein_coding		cg02767382
ENSG00000136848	-0.680872	-9.30495e-14	-3.79049	0.000582072	0.00589339	-0.356203	DAB2IP	protein_coding	DAB2 interacting protein [Source:HGNC Symbol;Acc:17294]	cg01305539, cg00158241, cg20682675, cg01761369
ENSG00000071082	-0.680275	-4.15661e-13	-4.79842	3.07175e-05	0.00137903	2.38261	RPL31	protein_coding	ribosomal protein L31 [Source:HGNC Symbol;Acc:10334]	cg04810908, cg26186879, cg09564448, cg14825928, cg02889394, cg02964208, cg21475150, cg22809047, cg10148764, cg05739757, cg03183257, cg27486277
ENSG00000176903	-0.679821	-4.45286e-13	-5.35646	5.76649e-06	0.00075316	3.94847	PNMA1	protein_coding	paraneoplastic Ma antigen 1 [Source:HGNC Symbol;Acc:9158]	cg18250651, cg08663092, cg09119665, cg09121269, cg03667429, cg19461252, cg11858564
ENSG00000167705	-0.67965	1.48081e-13	-4.20582	0.000176489	0.00307898	0.750929	RILP	protein_coding	Rab interacting lysosomal protein [Source:HGNC Symbol;Acc:30266]	cg19400725, cg15380836, cg05548425, cg08625564, cg03044281, cg19502936, cg04049033, cg23888304, cg17633625, cg22785629, cg00717678
ENSG00000103260	-0.679352	-4.67984e-13	-6.33766	3.02929e-07	0.000334071	6.70526	METRN	protein_coding	meteorin, glial cell differentiation regulator [Source:HGNC Symbol;Acc:14151]	cg26766627, cg08492912, cg11027330, cg16769507, cg16998213
ENSG00000204345	-0.679172	5.19451e-13	-4.58713	5.75614e-05	0.00179529	1.79563	CD300LD	protein_coding	CD300 molecule-like family member d [Source:HGNC Symbol;Acc:16848]	cg26886976, cg22066911, cg08425603, cg05852395, cg07030794
ENSG00000187959	-0.678187	-2.83215e-13	-4.04364	0.000282362	0.00390339	0.314101	CPSF4L	protein_coding	cleavage and polyadenylation specific factor 4-like [Source:HGNC Symbol;Acc:33632]	cg17641443, cg19393755, cg21446782, cg26023268, cg08813944, cg08429605, cg24190664, cg03101058, cg18911972, cg18201569, cg05886720
ENSG00000170454	-0.677842	3.55215e-13	-4.65627	4.68893e-05	0.00164468	1.98721	KRT75	protein_coding	keratin 75 [Source:HGNC Symbol;Acc:24431]	cg20256783, cg19893185, cg00777198, cg17255302, cg14275095, cg07925549, cg20001810, cg05561670
ENSG00000168936	-0.676428	-4.69397e-14	-6.02296	7.77087e-07	0.000416591	5.82476	TMEM129	protein_coding	transmembrane protein 129 [Source:HGNC Symbol;Acc:25137]	cg03710333, cg03647429, cg07026435, cg06545742, cg08139038, cg05487923, cg20243460, cg01305441, cg19208897, cg24386296, cg04831244, cg21505886, cg02089348
ENSG00000141068	-0.6763	-1.37738e-13	-4.81403	2.93206e-05	0.00136	2.42614	KSR1	protein_coding	kinase suppressor of ras 1 [Source:HGNC Symbol;Acc:6465]	cg19590674, cg11950835, cg06361278, cg10808102
ENSG00000104529	-0.676093	-3.58408e-14	-3.96781	0.000351162	0.00442137	0.111749	EEF1D	protein_coding	eukaryotic translation elongation factor 1 delta (guanine nucleotide exchange protein) [Source:HGNC Symbol;Acc:3211]	cg25430848, cg09579605, cg20108204
ENSG00000168081	-0.675678	5.19287e-13	-4.64114	4.90432e-05	0.00167196	1.94524	PNOC	protein_coding	prepronociceptin [Source:HGNC Symbol;Acc:9163]	cg06492539, cg19391527, cg05988605, cg22632756, cg27336360, cg13077562, cg02787980, cg10416846, cg00643296
ENSG00000161681	-0.675634	8.69515e-14	-3.85026	0.000491278	0.0053434	-0.199335	SHANK1	protein_coding	SH3 and multiple ankyrin repeat domains 1 [Source:HGNC Symbol;Acc:15474]	cg02293228, cg00741774, cg07644355, cg12395625
ENSG00000266208	-0.675556	-1.61368e-13	-4.20781	0.00017547	0.00307044	0.756318	CTD-2267D19.3	protein_coding	Uncharacterized protein [Source:UniProtKB/TrEMBL;Acc:J3KT39]	cg26748477
ENSG00000196363	-0.67521	7.938e-14	-4.08642	0.000249551	0.00365326	0.428832	WDR5	protein_coding	WD repeat domain 5 [Source:HGNC Symbol;Acc:12757]	cg06707515, cg03473042, cg10511701
ENSG00000178814	-0.675071	-7.9393e-14	-3.88381	0.000446519	0.00505411	-0.110893	OPLAH	protein_coding	5-oxoprolinase (ATP-hydrolysing) [Source:HGNC Symbol;Acc:8149]	cg12890671, cg09019592
ENSG00000182950	-0.674715	-1.86076e-14	-4.56119	6.21551e-05	0.00184881	1.72393	ODF3L1	protein_coding	outer dense fiber of sperm tails 3-like 1 [Source:HGNC Symbol;Acc:28735]	cg21115769, cg25499731, cg14703133, cg01155076, cg06608378, cg23637791, cg19468061, cg18524420, cg01363662, cg00622552
[truncated: 5,717 more rows]

## Sheet: niaaaascore_neuron_promoters_MF
ensembl_gene_id	logFC	AveExpr	t	P.Value	adj.P.Val	B	external_gene_name	gene_biotype	description	cpg
[truncated: 4 more rows]

## Sheet: niaaaascore_olig_promoters_CBM
ensembl_gene_id	logFC	AveExpr	t	P.Value	adj.P.Val	B	external_gene_name	gene_biotype	description	cpg
[truncated: 565 more rows]

## Sheet: niaaaascore_olig_promoters_DG
ensembl_gene_id	logFC	AveExpr	t	P.Value	adj.P.Val	B	external_gene_name	gene_biotype	description	cpg
[truncated: 85 more rows]

[truncated: 9 more sheets: niaaabscore_astro_promoters_CG, niaaabscore_neuron_promoters_CG, niaaabscore_neuron_promoters_DG, niaaabscore_oligo_promoters_CG, niaaacscore_bulk_promoters_CBL, niaaacscore_micro_promoters_LC, norm - CIND_astro_promoters_ERC, CIND - D_bulk_promoters_CA1, normal - D_neuron_promoters_ERC]
